# Supplementary material for: Bayesian Markov Random Field Analysis for Protein Function Prediction Based on Network Data
Source: PLoS One. 2010 Feb 24;5(2):e9293. doi: 10.1371/journal.pone.0009293 (PMC2827541; doi:10.1371/journal.pone.0009293)
Supplement: Table S1 — Predictions of functions of unannotated proteins on a set of 346 Gene Ontology (GO) terms. The top ten ranking proteins per GO term are shown (0.14 MB TXT) [file pone.0009293.s001.txt]

# Predictions of functions of unannotated proteins on a set of 346 Gene 
# Ontology (GO) terms. The ten top ranking terms per GO term are shown
# 
# This file supplements the paper: Kourmpetis et al. "Bayesian Markov Random Field
# analysis for protein function prediction based on network data"
#
# The listed proteins are unannotated in version 1.1342 of Biological process ontology
# of the Gene Ontology association file for yeast. 
#
# The tab-separated columns are: 
# 1. Protein  =  Protein Name (ORF)
# 2. GO  =   ID of the GO term in the biological process ontology of The Gene Ontology Consortium (2000) 
# 3.Rank =  The rank of protein in the particular GO term. The first 10 ranked proteins are reported
# 4.Prob  =  The posterior mean of protein in the GO term.


Protein	GOID	Rank	Prob
YNL168C	GO:0044275	1	0.0744737340835155
YML018C	GO:0044275	2	0.0481574667220121
YKL065C	GO:0044275	3	0.0397325599281244
YKL027W	GO:0044275	4	0.032419512045269
YDR391C	GO:0044275	5	0.03231168024181
YDR352W	GO:0044275	6	0.0313622943705523
YBR062C	GO:0044275	7	0.030886189807895
YDR539W	GO:0044275	8	0.030886189807895
YPR084W	GO:0044275	9	0.029725145822652
YLR187W	GO:0044275	10	0.0296869113520451
YCR082W	GO:0006473	1	0.040054107282576
YNL215W	GO:0006473	2	0.0233458243008186
YER092W	GO:0006473	3	0.0194806880626379
YMR111C	GO:0006473	4	0.0138078001333938
YBR259W	GO:0006473	5	0.0137855610617119
YNL212W	GO:0006473	6	0.0129739500396087
YJL131C	GO:0006473	7	0.0123120886551289
YDL001W	GO:0006473	8	0.0117804402429739
YFR018C	GO:0006473	9	0.0115388098132209
YNR029C	GO:0006473	10	0.0113026634445294
YKL215C	GO:0006626	1	0.121192587604515
YDL169C	GO:0006626	2	0.120781419663298
YJL043W	GO:0006626	3	0.0883722884580898
YDR336W	GO:0006626	4	0.0846218378849435
YER060W	GO:0006626	5	0.0826457127680808
YPL068C	GO:0006626	6	0.0798043960137615
YGL160W	GO:0006626	7	0.0711697400190343
YNL193W	GO:0006626	8	0.0644293038788486
YFR032C	GO:0006626	9	0.0630852681545287
YER041W	GO:0006626	10	0.0537688533472943
YMR215W	GO:0015849	1	0.551955246402864
YLR152C	GO:0015849	2	0.31310807046818
YGR125W	GO:0015849	3	0.214545584121718
YAL008W	GO:0015849	4	0.210916550743374
YOR389W	GO:0015849	5	0.165238648379846
YLR177W	GO:0015849	6	0.155813071237636
YMR253C	GO:0015849	7	0.145326274043873
YLR049C	GO:0015849	8	0.142064859048304
YPL033C	GO:0015849	9	0.140848165457941
YHR033W	GO:0015849	10	0.12784914613337
YMR265C	GO:0048308	1	0.292820970279891
YBR108W	GO:0048308	2	0.14340018189824
YDL186W	GO:0048308	3	0.118879665460607
YMR086W	GO:0048308	4	0.0455625281336151
YLR125W	GO:0048308	5	0.0450220221286363
YDR525W-A	GO:0048308	6	0.0449005764660319
YPL108W	GO:0048308	7	0.0419343571639309
YGR042W	GO:0048308	8	0.0407620342020295
YNL018C	GO:0048308	9	0.0394150884332364
YJL016W	GO:0048308	10	0.0385848163577538
YOL098C	GO:0051656	1	0.0367556704274152
YMR086W	GO:0051656	2	0.0290499272810094
YNL212W	GO:0051656	3	0.0275824581944431
YNL208W	GO:0051656	4	0.0257983733189784
YCR087C-A	GO:0051656	5	0.0257290999887818
YDL156W	GO:0051656	6	0.0233699148480888
YLR168C	GO:0051656	7	0.021717497447177
YMR178W	GO:0051656	8	0.0215731486658078
YPL260W	GO:0051656	9	0.0215563632424103
YGL221C	GO:0051656	10	0.0212880576929962
YJL043W	GO:0000122	1	0.0783154135169314
YDR336W	GO:0000122	2	0.0701906027693397
YER060W	GO:0000122	3	0.0663345136078902
YKL033W	GO:0000122	4	0.060948374717119
YIL177C	GO:0000122	5	0.0546675218045888
YPL068C	GO:0000122	6	0.0513367864159288
YER041W	GO:0000122	7	0.0502138093772023
YOL084W	GO:0000122	8	0.0434897720834921
YPL168W	GO:0000122	9	0.0428265618358593
YOR111W	GO:0000122	10	0.0404029963966585
YFL034W	GO:0006892	1	0.438772142995234
YIR036C	GO:0006892	2	0.39805953793478
YHR035W	GO:0006892	3	0.322149321333317
YDR179W-A	GO:0006892	4	0.313532852166646
YLR065C	GO:0006892	5	0.267583988425096
YNL019C	GO:0006892	6	0.201445976301649
YPR157W	GO:0006892	7	0.173511913696744
YEL057C	GO:0006892	8	0.0964202096124002
YPL034W	GO:0006892	9	0.0961408122258787
YER067W	GO:0006892	10	0.0779518252291773
YMR084W	GO:0006367	1	0.0290467020679796
YIL108W	GO:0006367	2	0.0208360292891609
YLL067C	GO:0006367	3	0.0180303847422864
YGR043C	GO:0006367	4	0.0180303847422864
YKR041W	GO:0006367	5	0.0180303847422864
YBR269C	GO:0006367	6	0.0177200779711809
YMR259C	GO:0006367	7	0.0174173887872322
YOR352W	GO:0006367	8	0.0174173887872322
YAR029W	GO:0006367	9	0.0168868186410029
YJL118W	GO:0006367	10	0.0168280377009225
YPR106W	GO:0006354	1	0.0993274448453221
YPR004C	GO:0006354	2	0.0933860970442089
YEL025C	GO:0006354	3	0.0867858987572361
YER041W	GO:0006354	4	0.0524674958427845
YLL067C	GO:0006354	5	0.0412213679231827
YEL072W	GO:0006354	6	0.0412213679231827
YDR248C	GO:0006354	7	0.0385641659882067
YJR134C	GO:0006354	8	0.0385641659882067
YJR098C	GO:0006354	9	0.0385641659882067
YGL085W	GO:0006354	10	0.0360755653192114
YKL121W	GO:0016197	1	0.163759435979078
YCR023C	GO:0016197	2	0.162022676091757
YER067W	GO:0016197	3	0.13829904137444
YNR065C	GO:0016197	4	0.135486324115942
YBR227C	GO:0016197	5	0.121625116507484
YCR095C	GO:0016197	6	0.107521662523438
YMR148W	GO:0016197	7	0.101856921037848
YKL050C	GO:0016197	8	0.101585003616115
YKL107W	GO:0016197	9	0.101019054432132
YHR177W	GO:0016197	10	0.100013373588175
YGR237C	GO:0000282	1	0.167544431882415
YIR036C	GO:0000282	2	0.120817760538357
YHR035W	GO:0000282	3	0.111594018408461
YGR106C	GO:0000282	4	0.102701269715876
YNL208W	GO:0000282	5	0.0894688409499631
YJL225C	GO:0000282	6	0.0815483120839063
YKR011C	GO:0000282	7	0.0777009697504435
YDR482C	GO:0000282	8	0.071115740484508
YOL070C	GO:0000282	9	0.0705135826869977
YOR378W	GO:0000282	10	0.0688066294112382
YIL067C	GO:0000749	1	0.419893239599265
YJR015W	GO:0000749	2	0.307250002381625
YOL084W	GO:0000749	3	0.284012933666547
YDR109C	GO:0000749	4	0.21839538245865
YFL042C	GO:0000749	5	0.202540841447948
YLR253W	GO:0000749	6	0.139526249256584
YLR036C	GO:0000749	7	0.133036674007711
YPL158C	GO:0000749	8	0.117161282258861
YBR150C	GO:0000749	9	0.0930833619709302
YML079W	GO:0000749	10	0.085838403821919
YNR028W	GO:0009060	1	0.0720149944451879
YDR124W	GO:0009060	2	0.06886688007187
YKL071W	GO:0009060	3	0.0613961248207192
YDL089W	GO:0009060	4	0.0574468170440855
YBR235W	GO:0009060	5	0.0559738218288013
YIL043C	GO:0009060	6	0.0554488184324735
YBR071W	GO:0009060	7	0.0540780134239568
YPR085C	GO:0009060	8	0.0539733923480816
YIL169C	GO:0009060	9	0.0533153177635478
YKL151C	GO:0009060	10	0.0509470923820601
YPL014W	GO:0050790	1	0.255220968443987
YDR307W	GO:0050790	2	0.105025234522254
YKL105C	GO:0050790	3	0.082376152464744
YGR203W	GO:0050790	4	0.0808489943891865
YJL132W	GO:0050790	5	0.0777121361555869
YLR241W	GO:0050790	6	0.073932993530063
YGR243W	GO:0050790	7	0.0728991911177458
YNL115C	GO:0050790	8	0.0714887922693707
YLR143W	GO:0050790	9	0.0675740909269485
YOR059C	GO:0050790	10	0.0630568742673515
YGR237C	GO:0007105	1	0.153236222069425
YIR036C	GO:0007105	2	0.116775269333512
YHR035W	GO:0007105	3	0.0978571149740453
YNL208W	GO:0007105	4	0.0895915722845192
YGR106C	GO:0007105	5	0.0886859274994057
YJL225C	GO:0007105	6	0.0736947804806858
YKR011C	GO:0007105	7	0.0703904618652733
YPR117W	GO:0007105	8	0.0689857029312476
YMR086W	GO:0007105	9	0.0661381750541207
YDR482C	GO:0007105	10	0.0644405490258705
YJL147C	GO:0000478	1	0.0192038109863823
YIL091C	GO:0000478	2	0.00740694742689346
YDR128W	GO:0000478	3	0.00680525475993784
YKL162C	GO:0000478	4	0.00601087233098076
YKR074W	GO:0000478	5	0.00527379774095638
YNL195C	GO:0000478	6	0.00519851242707971
YGR021W	GO:0000478	7	0.00516300436043632
YPL184C	GO:0000478	8	0.00494878198871701
YAL046C	GO:0000478	9	0.00484523755612594
YDR132C	GO:0000478	10	0.00484523755612594
YJL147C	GO:0000479	1	0.0191163372300338
YIL091C	GO:0000479	2	0.00747354114725356
YDR128W	GO:0000479	3	0.00693562166526809
YKL162C	GO:0000479	4	0.00609231102851589
YKR074W	GO:0000479	5	0.00536177854853322
YNL195C	GO:0000479	6	0.0053135800616355
YGR021W	GO:0000479	7	0.00526253877424752
YPL184C	GO:0000479	8	0.00506997507459407
YDR132C	GO:0000479	9	0.00497656830263563
YAL046C	GO:0000479	10	0.00497656830263563
YNL208W	GO:0006897	1	0.545881704570803
YMR086W	GO:0006897	2	0.273512395197598
YGL242C	GO:0006897	3	0.243985236097351
YGR130C	GO:0006897	4	0.181553688733396
YCR030C	GO:0006897	5	0.146541346462164
YMR066W	GO:0006897	6	0.119251891063086
YNR062C	GO:0006897	7	0.0932684360765596
YGR237C	GO:0006897	8	0.08167083731563
YKR018C	GO:0006897	9	0.081188855788017
YJL131C	GO:0006897	10	0.0793101954767373
YLR001C	GO:0009605	1	0.235951359780399
YOR019W	GO:0009605	2	0.1766894663415
YFR011C	GO:0009605	3	0.136411567924336
YGL176C	GO:0009605	4	0.0740723365926538
YIL123W	GO:0009605	5	0.0733934488265656
YBL112C	GO:0009605	6	0.0699057022987696
YDR233C	GO:0009605	7	0.0565818364768575
Q0075	GO:0009605	8	0.0565818364768575
YBR197C	GO:0009605	9	0.0565818364768575
YJR111C	GO:0009605	10	0.0565818364768575
YLR001C	GO:0009991	1	0.221716872211667
YFR011C	GO:0009991	2	0.160286263698791
YOR019W	GO:0009991	3	0.140425368107022
YIL123W	GO:0009991	4	0.073206203132966
YGL176C	GO:0009991	5	0.070581320094333
YPL141C	GO:0009991	6	0.0621867484703215
YCL036W	GO:0009991	7	0.0615356775606352
YBL112C	GO:0009991	8	0.0576502064276781
YDR233C	GO:0009991	9	0.056347528325925
YBR197C	GO:0009991	10	0.056347528325925
YLR001C	GO:0031667	1	0.256481946712311
YFR011C	GO:0031667	2	0.17073877382532
YOR019W	GO:0031667	3	0.144913861800279
YIL123W	GO:0031667	4	0.0891294059993884
YGL176C	GO:0031667	5	0.0880719769469055
YBL112C	GO:0031667	6	0.0729280749575436
YBR259W	GO:0031667	7	0.0652245568307576
YFR023W	GO:0031667	8	0.0606171211288985
YCL036W	GO:0031667	9	0.0593802611973114
YJR111C	GO:0031667	10	0.0583067020346099
YBL111C	GO:0008654	1	0.175407419953065
YKL187C	GO:0008654	2	0.0834543298719739
YPR096C	GO:0008654	3	0.0678361364966362
YMR111C	GO:0008654	4	0.0530669406165103
YER048C	GO:0008654	5	0.0494899624582037
YLR063W	GO:0008654	6	0.0491953052931153
YCR015C	GO:0008654	7	0.0487036835857503
YBR063C	GO:0008654	8	0.0469686776223903
YOL083W	GO:0008654	9	0.0462281823503182
YJR080C	GO:0008654	10	0.0441332295143707
YOR227W	GO:0042273	1	0.0307781016438248
YKL023W	GO:0042273	2	0.0237832668207004
YML056C	GO:0042273	3	0.0234566689284707
YGR126W	GO:0042273	4	0.0167344090067926
YIL043C	GO:0042273	5	0.0166691136224507
YDL053C	GO:0042273	6	0.0158378442646731
YGR102C	GO:0042273	7	0.0111785222630087
YPL216W	GO:0042273	8	0.0110207308192368
YJR107W	GO:0042273	9	0.0109423375913761
YML072C	GO:0042273	10	0.0107831965955164
YPL033C	GO:0015837	1	0.252731890736028
YGR168C	GO:0015837	2	0.165665225115438
YIL158W	GO:0015837	3	0.144680388209558
YPR048W	GO:0015837	4	0.111226446468384
YDR374C	GO:0015837	5	0.106655265172442
YIR039C	GO:0015837	6	0.100165971332449
YJR080C	GO:0015837	7	0.0982006178748014
YHR033W	GO:0015837	8	0.0926311290394515
YDR267C	GO:0015837	9	0.0814350102729975
YMR215W	GO:0015837	10	0.0802296509122053
YPL014W	GO:0065009	1	0.268713899893195
YDR307W	GO:0065009	2	0.106402347434848
YJL132W	GO:0065009	3	0.0941069335465556
YGR079W	GO:0065009	4	0.0876806709232745
YKL105C	GO:0065009	5	0.0826404033863114
YNL115C	GO:0065009	6	0.081559120823864
YGR203W	GO:0065009	7	0.077758192143798
YGR243W	GO:0065009	8	0.0759247376065543
YLR241W	GO:0065009	9	0.074177450278776
YLR143W	GO:0065009	10	0.0712325568197127
YJR138W	GO:0031167	1	0.00110682667913153
YML056C	GO:0031167	2	0.000689294648402612
YGR126W	GO:0031167	3	0.000683084957722523
YBR141C	GO:0031167	4	0.000518106164030947
YCL026C-B	GO:0031167	5	0.000515435086418775
YFR023W	GO:0031167	6	0.000507316599112194
YPL216W	GO:0031167	7	0.000499403068803374
YLL023C	GO:0031167	8	0.000491690632428851
YPL158C	GO:0031167	9	0.000487908656551605
YOR389W	GO:0031167	10	0.000484175570437547
YKR015C	GO:0043900	1	0.243032018883005
YIL067C	GO:0043900	2	0.18575751674294
YDR186C	GO:0043900	3	0.0778651610150553
YPL162C	GO:0043900	4	0.0718374139055762
YBL031W	GO:0043900	5	0.0685375565207089
YGL258W-A	GO:0043900	6	0.0527120222795242
YKL061W	GO:0043900	7	0.0466213874396653
YGR001C	GO:0043900	8	0.0414071894303191
YLR241W	GO:0043900	9	0.0408052524544985
YPL168W	GO:0043900	10	0.0355271878653085
YMR233W	GO:0031123	1	0.368448709955935
YMR086W	GO:0031123	2	0.0585997719752152
YER087W	GO:0031123	3	0.0424236613554834
YML030W	GO:0031123	4	0.0411363424140295
YGL101W	GO:0031123	5	0.0213789302517423
YER076C	GO:0031123	6	0.0207475387105854
YEL048C	GO:0031123	7	0.0207475387105854
YLR042C	GO:0031123	8	0.0201351649466893
YGR043C	GO:0031123	9	0.0201351649466893
YJR134C	GO:0031123	10	0.0195412419665891
YKR015C	GO:0031137	1	0.199094010861059
YIL067C	GO:0031137	2	0.195025449610025
YDR186C	GO:0031137	3	0.0768854709379376
YPL162C	GO:0031137	4	0.0646881047319786
YKL061W	GO:0031137	5	0.0495961550427576
YBL031W	GO:0031137	6	0.0454294030558524
YGR001C	GO:0031137	7	0.0417940029083308
YPR089W	GO:0031137	8	0.036054287180853
YGL258W-A	GO:0031137	9	0.0347084346021578
YNR061C	GO:0031137	10	0.0340269437581877
YKR015C	GO:0046999	1	0.249258093054648
YIL067C	GO:0046999	2	0.211283198298602
YDR186C	GO:0046999	3	0.0732692033464165
YPL162C	GO:0046999	4	0.0667088762009007
YBL031W	GO:0046999	5	0.0596365922717156
YGL258W-A	GO:0046999	6	0.0546156840935578
YGR001C	GO:0046999	7	0.0400304127545336
YKL061W	GO:0046999	8	0.0357874044465704
YBR255W	GO:0046999	9	0.0348789714006427
YDR381C-A	GO:0046999	10	0.0320297017287184
YJL147C	GO:0000469	1	0.023055517284677
YIL091C	GO:0000469	2	0.00929432030458884
YDR128W	GO:0000469	3	0.00869931004312524
YKL162C	GO:0000469	4	0.00775614453056053
YNL195C	GO:0000469	5	0.00707716083473085
YKR074W	GO:0000469	6	0.00674238663217477
YER076C	GO:0000469	7	0.00674238663217477
YGR021W	GO:0000469	8	0.0066317295640507
YDR132C	GO:0000469	9	0.0064400946717563
YPL184C	GO:0000469	10	0.00641636090835413
YDL156W	GO:0000723	1	0.77079359961652
YOR296W	GO:0000723	2	0.0770676346191982
YER140W	GO:0000723	3	0.0763881733270079
YBR025C	GO:0000723	4	0.063721328894171
YDL173W	GO:0000723	5	0.058255866404807
YOL019W	GO:0000723	6	0.0527768704704716
YGR052W	GO:0000723	7	0.0520926194080133
YOR268C	GO:0000723	8	0.0462979917440132
YER163C	GO:0000723	9	0.0443062521413968
YIR036C	GO:0000723	10	0.0420344318426316
YLR454W	GO:0051052	1	0.0472218556521496
YAL034C	GO:0051052	2	0.0395738608487296
YPL014W	GO:0051052	3	0.0381766583381739
YBR284W	GO:0051052	4	0.0380666590024723
YNL165W	GO:0051052	5	0.037901855528329
YBL059C-A	GO:0051052	6	0.0375959282737983
YMR215W	GO:0051052	7	0.0374773097389661
YJR080C	GO:0051052	8	0.0351830473866965
YDR307W	GO:0051052	9	0.0325988427636508
YKL219W	GO:0051052	10	0.0324704047659127
YDL156W	GO:0060249	1	0.773260544295415
YOR296W	GO:0060249	2	0.0802831548363484
YER140W	GO:0060249	3	0.0732530331071176
YBR025C	GO:0060249	4	0.0646296978209037
YDL173W	GO:0060249	5	0.0537843066087895
YGR052W	GO:0060249	6	0.0496790348457244
YOR268C	GO:0060249	7	0.0467032888549157
YIR036C	GO:0060249	8	0.0430948824143181
YOL019W	GO:0060249	9	0.0419661663603285
YER092W	GO:0060249	10	0.0417545674235249
YDL176W	GO:0006006	1	0.347669465906505
YNL168C	GO:0006006	2	0.138599761087008
YML018C	GO:0006006	3	0.0809909246261534
YEL023C	GO:0006006	4	0.0629168573935165
YKL065C	GO:0006006	5	0.0591599890686267
YDR391C	GO:0006006	6	0.0496221609286134
YBR062C	GO:0006006	7	0.0460485328923954
YDR539W	GO:0006006	8	0.0460485328923954
YDR352W	GO:0006006	9	0.0449145164907719
YMR066W	GO:0006006	10	0.0431301407712271
YIR036C	GO:0030001	1	0.0185618696650571
YNR021W	GO:0030001	2	0.0184676786930332
YPL014W	GO:0030001	3	0.016792876819578
YBL113C	GO:0030001	4	0.016763486800623
YBR147W	GO:0030001	5	0.0166541667065255
YIL067C	GO:0030001	6	0.0166361892633352
YHR080C	GO:0030001	7	0.0166146201164169
YMR279C	GO:0030001	8	0.0165471347491945
YHR210C	GO:0030001	9	0.0165448859689296
YMR147W	GO:0030001	10	0.0163915851513782
YDL156W	GO:0032200	1	0.792041172630357
YER140W	GO:0032200	2	0.090245745697775
YOR296W	GO:0032200	3	0.0821794714957024
YBR025C	GO:0032200	4	0.0596541225268898
YDL173W	GO:0032200	5	0.0553682616327371
YGR052W	GO:0032200	6	0.0519313337559223
YOR268C	GO:0032200	7	0.0506473521630446
YOL019W	GO:0032200	8	0.0475180355212572
YBR220C	GO:0032200	9	0.0431468467289122
YIR036C	GO:0032200	10	0.0428150066505479
YDR179W-A	GO:0006944	1	0.32254741767186
YNL019C	GO:0006944	2	0.313343756610684
YIR036C	GO:0006944	3	0.305290676993277
YPR084W	GO:0006944	4	0.165267113400716
YLR065C	GO:0006944	5	0.155110129093632
YPR157W	GO:0006944	6	0.145453618766628
YJR054W	GO:0006944	7	0.139476642035508
YOR384W	GO:0006944	8	0.132680488403287
YER163C	GO:0006944	9	0.126068954583319
YJR039W	GO:0006944	10	0.111633538245928
YMR086W	GO:0016049	1	0.0451218147231511
YBR033W	GO:0016049	2	0.0394646972458614
YJR142W	GO:0016049	3	0.0379808449632643
YFR011C	GO:0016049	4	0.0378065270827866
YNR069C	GO:0016049	5	0.0376943472256427
YLR356W	GO:0016049	6	0.0356685848370365
YGR106C	GO:0016049	7	0.0355422872985126
YDR475C	GO:0016049	8	0.0347854999747172
YPL077C	GO:0016049	9	0.0344426894723669
YKR023W	GO:0016049	10	0.0343958243105895
YDL156W	GO:0000070	1	0.172617543028681
YEL077C	GO:0000070	2	0.0944992225112297
YJL066C	GO:0000070	3	0.0774161202502526
YLR168C	GO:0000070	4	0.0593708512464941
YMR178W	GO:0000070	5	0.0583186515538678
YGL221C	GO:0000070	6	0.0562685608989796
YNL212W	GO:0000070	7	0.0482758784475065
YMR124W	GO:0000070	8	0.0478865061400818
YKL039W	GO:0000070	9	0.0470351595466449
YKL065C	GO:0000070	10	0.0461988863802761
YDL025C	GO:0006790	1	0.0521663232080999
YJR054W	GO:0006790	2	0.0516738649290413
YCR100C	GO:0006790	3	0.0507243550755501
YCR069W	GO:0006790	4	0.0504696290329765
YDR348C	GO:0006790	5	0.0466514225535093
YGL231C	GO:0006790	6	0.0462763097333121
YMR111C	GO:0006790	7	0.0447546239525573
YKL215C	GO:0006790	8	0.0440309811735082
YPL105C	GO:0006790	9	0.0425294239369887
YLR412W	GO:0006790	10	0.0421764239237902
YGL140C	GO:0006979	1	0.0439605034497375
YMR018W	GO:0006979	2	0.0425175198535573
YJL027C	GO:0006979	3	0.0411322077400607
YJR161C	GO:0006979	4	0.0407792468637467
YOR118W	GO:0006979	5	0.0407012200836902
YOR062C	GO:0006979	6	0.0404568573770028
YHR054C	GO:0006979	7	0.0393380516225088
YGR066C	GO:0006979	8	0.0384811403904251
YJL181W	GO:0006979	9	0.0377876438949061
YDR291W	GO:0006979	10	0.0376380700388521
YMR085W	GO:0006997	1	0.150250826741493
YOL098C	GO:0006997	2	0.148416017886709
YHR032W	GO:0006997	3	0.120145642848941
YPL191C	GO:0006997	4	0.114215734338216
YPR127W	GO:0006997	5	0.111503236403833
YPL068C	GO:0006997	6	0.0873163629370255
YDR371W	GO:0006997	7	0.0771748655859015
YBR270C	GO:0006997	8	0.064928574648518
YHR049W	GO:0006997	9	0.0629086042749766
YBR151W	GO:0006997	10	0.0577887390858477
YGR287C	GO:0030005	1	0.0202685101936837
YOR396W	GO:0030005	2	0.0202685101936837
YDR441C	GO:0030005	3	0.0202685101936837
YJR111C	GO:0030005	4	0.0202685101936837
YFL046W	GO:0030005	5	0.0202685101936837
Q0075	GO:0030005	6	0.0202685101936837
YEL001C	GO:0030005	7	0.0202685101936837
YPR172W	GO:0030005	8	0.0202685101936837
YOL042W	GO:0030005	9	0.0202685101936837
YOR286W	GO:0030005	10	0.0202685101936837
YPL199C	GO:0055066	1	0.01933396287471
YHR151C	GO:0055066	2	0.0190968756873981
YNR034W-A	GO:0055066	3	0.0190666951319354
YBR230C	GO:0055066	4	0.0190666951319354
YOR285W	GO:0055066	5	0.0190666951319354
Q0075	GO:0055066	6	0.0190666951319354
YOR131C	GO:0055066	7	0.0190666951319354
YJR111C	GO:0055066	8	0.0190666951319354
YDL001W	GO:0055066	9	0.0190666951319354
YGR287C	GO:0055066	10	0.0190666951319354
YDL156W	GO:0006302	1	0.072776659673718
YGR052W	GO:0006302	2	0.0500977128382731
YAL027W	GO:0006302	3	0.0480306596371587
YMR155W	GO:0006302	4	0.0393282110954126
YHR149C	GO:0006302	5	0.0389598827290255
YPR106W	GO:0006302	6	0.0359840422027399
YKR017C	GO:0006302	7	0.0312603306286711
YMR144W	GO:0006302	8	0.0312390116710974
YKR074W	GO:0006302	9	0.0312390116710974
YDR333C	GO:0006302	10	0.0312126912284657
YNR024W	GO:0006402	1	0.878472715808085
YOL029C	GO:0006402	2	0.117032045012345
YIL108W	GO:0006402	3	0.100897829328986
YML056C	GO:0006402	4	0.07126931884398
YBR094W	GO:0006402	5	0.0566313005607474
YKL023W	GO:0006402	6	0.0496066937130687
YPL245W	GO:0006402	7	0.0294192844331161
YGR223C	GO:0006402	8	0.027846898823733
YDL218W	GO:0006402	9	0.0205409392236542
YIL175W	GO:0006402	10	0.0205409392236542
YBR284W	GO:0000018	1	0.0370379959915105
YPL014W	GO:0000018	2	0.0363338252102912
YLR454W	GO:0000018	3	0.0307395109248507
YHR202W	GO:0000018	4	0.0291895018979264
YJL132W	GO:0000018	5	0.0262497430875041
YDL156W	GO:0000018	6	0.0250581857273322
YKR013W	GO:0000018	7	0.0222691464333587
YLR375W	GO:0000018	8	0.0216857621268423
YNL237W	GO:0000018	9	0.0215206530023149
YMR181C	GO:0000018	10	0.0214085447096912
YLR177W	GO:0006486	1	0.654057065694457
YLR152C	GO:0006486	2	0.552006578969302
YAL008W	GO:0006486	3	0.480974602801014
YMR253C	GO:0006486	4	0.450105671241688
YLR049C	GO:0006486	5	0.43443575412721
YPR003C	GO:0006486	6	0.429553397827209
YER066W	GO:0006486	7	0.420535643086337
YMR215W	GO:0006486	8	0.372624913580258
YGR150C	GO:0006486	9	0.342956356487028
YCR043C	GO:0006486	10	0.297347322256655
YLR177W	GO:0043413	1	0.611111404463402
YLR152C	GO:0043413	2	0.487568452412624
YAL008W	GO:0043413	3	0.397959079599919
YMR253C	GO:0043413	4	0.375916671324038
YLR049C	GO:0043413	5	0.33496613465889
YPR003C	GO:0043413	6	0.330411213066096
YER066W	GO:0043413	7	0.303347594933015
YMR215W	GO:0043413	8	0.286977258449081
YCR043C	GO:0043413	9	0.286607762713756
YGR150C	GO:0043413	10	0.220507168568434
YNR065C	GO:0009165	1	0.115201877840474
YOR059C	GO:0009165	2	0.0916389090098281
YNL018C	GO:0009165	3	0.080240965637395
YBR222C	GO:0009165	4	0.0685854273337811
YCR023C	GO:0009165	5	0.0615210358636096
YMR118C	GO:0009165	6	0.0575053421228854
YBR270C	GO:0009165	7	0.0562932130134678
YPL191C	GO:0009165	8	0.046149991567601
YDL173W	GO:0009165	9	0.0426235427412882
YDL048C	GO:0009165	10	0.0420318456068388
YNL208W	GO:0010324	1	0.497785069265156
YMR086W	GO:0010324	2	0.261420671223161
YGL242C	GO:0010324	3	0.260078814752422
YGR130C	GO:0010324	4	0.184537354223747
YCR030C	GO:0010324	5	0.144124995127728
YMR066W	GO:0010324	6	0.127211716891268
YMR196W	GO:0010324	7	0.100803185359867
YNR062C	GO:0010324	8	0.0937951991924839
YGR237C	GO:0010324	9	0.0904684848784568
YER048C	GO:0010324	10	0.0867062098290767
YKL219W	GO:0007166	1	0.113412659085185
YIL067C	GO:0007166	2	0.105553707264945
YDL173W	GO:0007166	3	0.0731035235993161
YDR186C	GO:0007166	4	0.059889071123434
YPL162C	GO:0007166	5	0.0533435172061605
YMR066W	GO:0007166	6	0.0496268675209547
YKR015C	GO:0007166	7	0.0442825861811673
YCR104W	GO:0007166	8	0.0400050452249539
YDL159W-A	GO:0007166	9	0.0393994273014906
YGR001C	GO:0007166	10	0.0389811812044798
YMR102C	GO:0006352	1	0.0530723138012727
YKR041W	GO:0006352	2	0.0381294854888097
YMR084W	GO:0006352	3	0.0348524676952919
YBR150C	GO:0006352	4	0.0305213093318697
YIL108W	GO:0006352	5	0.0265821064254969
YEL043W	GO:0006352	6	0.0240033251283805
YER079W	GO:0006352	7	0.0231764648275552
YGR043C	GO:0006352	8	0.0221227526158844
YLL067C	GO:0006352	9	0.0221227526158844
YBR269C	GO:0006352	10	0.0215096694459243
YJL066C	GO:0006839	1	0.147884096901462
YKL215C	GO:0006839	2	0.113337003557994
YNL193W	GO:0006839	3	0.095109384959388
YPL168W	GO:0006839	4	0.0807578067020619
YDL169C	GO:0006839	5	0.073275298306121
YDR336W	GO:0006839	6	0.0675349124030296
YDL057W	GO:0006839	7	0.0608008408200468
YJL043W	GO:0006839	8	0.0601259182163658
YKR051W	GO:0006839	9	0.0595275859186031
YPL068C	GO:0006839	10	0.0562496809110563
YJL078C	GO:0008033	1	0.116372538487446
YHR132W-A	GO:0008033	2	0.106259524276849
YKR096W	GO:0008033	3	0.0912945716664924
YMR233W	GO:0008033	4	0.0871045782494366
YGR042W	GO:0008033	5	0.0762709493965024
YER076C	GO:0008033	6	0.0639190765095543
YDR061W	GO:0008033	7	0.0639190765095543
YJR088C	GO:0008033	8	0.0636332698888284
YGR021W	GO:0008033	9	0.0612451170768852
YIR035C	GO:0008033	10	0.0586781945725312
YDL156W	GO:0000819	1	0.151273632088605
YEL077C	GO:0000819	2	0.0962694792282
YMR187C	GO:0000819	3	0.0877923825955864
YJL066C	GO:0000819	4	0.086281695194803
YMR085W	GO:0000819	5	0.0814815385645639
YLR168C	GO:0000819	6	0.0560886305976425
YMR178W	GO:0000819	7	0.055190261935334
YGL221C	GO:0000819	8	0.0534369298867623
YLR290C	GO:0000819	9	0.0490080653499171
YMR124W	GO:0000819	10	0.0462217633731365
Q0060	GO:0006888	1	0.252027953552802
YLR152C	GO:0006888	2	0.247327803834734
YNR071C	GO:0006888	3	0.179101811716555
YLR049C	GO:0006888	4	0.138344177550806
YKL207W	GO:0006888	5	0.126063587696854
YOR223W	GO:0006888	6	0.123912964920457
YKR021W	GO:0006888	7	0.114951782502038
YNL144C	GO:0006888	8	0.091801652419397
YAL049C	GO:0006888	9	0.0838782264116876
YKR015C	GO:0006888	10	0.0747271285833463
YNL165W	GO:0045944	1	0.0405507398345963
YDL183C	GO:0045944	2	0.0361746292991799
YKL072W	GO:0045944	3	0.0330506284092728
YER140W	GO:0045944	4	0.0327339389020388
YGR203W	GO:0045944	5	0.0316222284128675
YAL034C	GO:0045944	6	0.0312334344965292
YEL043W	GO:0045944	7	0.0293063982262765
YDR239C	GO:0045944	8	0.028465592839339
YBR138C	GO:0045944	9	0.0283004687922151
YLR387C	GO:0045944	10	0.0277132867777523
YCR082W	GO:0043543	1	0.0530323102959324
YNL215W	GO:0043543	2	0.0328277803522353
YGL082W	GO:0043543	3	0.0305434814504354
YER092W	GO:0043543	4	0.0278219225733315
YBR259W	GO:0043543	5	0.0200834005232511
YMR111C	GO:0043543	6	0.0200834005232511
YNL212W	GO:0043543	7	0.0192255909586516
YJL131C	GO:0043543	8	0.0184075760374363
YDR332W	GO:0043543	9	0.0177844908090218
YLR312C	GO:0043543	10	0.0171035612787105
YKL027W	GO:0006650	1	0.224833318026293
YDR109C	GO:0006650	2	0.158351153404533
YKL187C	GO:0006650	3	0.149170474300635
YJR129C	GO:0006650	4	0.121876797991601
YCL049C	GO:0006650	5	0.117517073237241
YJR015W	GO:0006650	6	0.0983163613996549
YNR066C	GO:0006650	7	0.0860947873639147
YBL111C	GO:0006650	8	0.0727570718723935
YPR096C	GO:0006650	9	0.0669589160320746
YPL158C	GO:0006650	10	0.061161327130858
YPL191C	GO:0043623	1	0.158760653687895
YKL027W	GO:0043623	2	0.0990277893144438
YOL070C	GO:0043623	3	0.0814659509364825
YAL027W	GO:0043623	4	0.0771765401615392
YDL073W	GO:0043623	5	0.0761412875976891
YML119W	GO:0043623	6	0.0731006960774606
YHR049W	GO:0043623	7	0.0654851790995411
YGR067C	GO:0043623	8	0.0577691141975555
YDL121C	GO:0043623	9	0.0529137983959796
YLR422W	GO:0043623	10	0.0498346356469134
YMR074C	GO:0046483	1	0.0538913006068896
YKR098C	GO:0046483	2	0.0511816571342385
YJL218W	GO:0046483	3	0.0511816571342385
YPR127W	GO:0046483	4	0.0504557040173545
YKL072W	GO:0046483	5	0.0498685819044944
YHR032W	GO:0046483	6	0.0491284351719535
YDR348C	GO:0046483	7	0.0486096621313618
YBR074W	GO:0046483	8	0.0482182519936012
YBR025C	GO:0046483	9	0.0479629339533389
YBR151W	GO:0046483	10	0.0470514395228929
YNL208W	GO:0007114	1	0.268280113034254
YMR086W	GO:0007114	2	0.215014937769845
YGL242C	GO:0007114	3	0.183497288618624
YOL070C	GO:0007114	4	0.129019718454333
YPR117W	GO:0007114	5	0.110466195019184
YIR036C	GO:0007114	6	0.0905326628694368
YGR237C	GO:0007114	7	0.0903160744190764
YER048C	GO:0007114	8	0.0893834853114432
YBR108W	GO:0007114	9	0.0880639830607324
YCR030C	GO:0007114	10	0.0835691639704318
YLR177W	GO:0009101	1	0.695004157184247
YLR152C	GO:0009101	2	0.553499975535447
YAL008W	GO:0009101	3	0.492706908164914
YMR253C	GO:0009101	4	0.474671551865768
YLR049C	GO:0009101	5	0.438393534446869
YER066W	GO:0009101	6	0.422154663866371
YPR003C	GO:0009101	7	0.419977084787784
YMR215W	GO:0009101	8	0.362799486785803
YCR043C	GO:0009101	9	0.331925233014809
YGR150C	GO:0009101	10	0.318858808299239
YDL176W	GO:0016051	1	0.537259966708692
YIL177C	GO:0016051	2	0.188460491959339
YML018C	GO:0016051	3	0.122053189599449
YNL168C	GO:0016051	4	0.11324947148077
YKL065C	GO:0016051	5	0.0878694740774952
YDL048C	GO:0016051	6	0.0788331306331988
YBR062C	GO:0016051	7	0.0641734727094751
YMR066W	GO:0016051	8	0.062416204810073
YNL155W	GO:0016051	9	0.0608470214722349
YDR525W-A	GO:0016051	10	0.0576866233872072
YMR209C	GO:0007039	1	0.0380787775994351
YOR268C	GO:0007039	2	0.0378726065240695
YDL176W	GO:0007039	3	0.0378717118812544
YKL219W	GO:0007039	4	0.034249883530677
YPR085C	GO:0007039	5	0.0341943593031703
YMR066W	GO:0007039	6	0.0340785753071893
YNL100W	GO:0007039	7	0.0336515893178687
YHR146W	GO:0007039	8	0.0336363124050705
YMR259C	GO:0007039	9	0.0335703423667304
YOR019W	GO:0007039	10	0.0335389170069423
YCL036W	GO:0016567	1	0.399080915006165
YLR064W	GO:0016567	2	0.376254311540348
YKR017C	GO:0016567	3	0.339077601103413
YDL121C	GO:0016567	4	0.3245096794228
YDL156W	GO:0016567	5	0.311647140075416
YFR011C	GO:0016567	6	0.25938504118534
YGR053C	GO:0016567	7	0.236959904231885
YDL173W	GO:0016567	8	0.227806850085234
YHL044W	GO:0016567	9	0.223723601117271
YPR091C	GO:0016567	10	0.149305056000793
YCR100C	GO:0008652	1	0.176855270409483
YLR412W	GO:0008652	2	0.1620117311897
YEL043W	GO:0008652	3	0.137457926684661
YNR062C	GO:0008652	4	0.0959699039866656
YEL020C	GO:0008652	5	0.0958801844244395
YDL241W	GO:0008652	6	0.09515753375202
YMR323W	GO:0008652	7	0.09515753375202
YLR077W	GO:0008652	8	0.0904000695237917
YNL086W	GO:0008652	9	0.0891134068913292
YNR018W	GO:0008652	10	0.0866416567486868
YLR177W	GO:0009100	1	0.593943108043794
YLR152C	GO:0009100	2	0.454871632451828
YAL008W	GO:0009100	3	0.390194519807997
YMR253C	GO:0009100	4	0.367119891051381
YER066W	GO:0009100	5	0.334737933019701
YLR049C	GO:0009100	6	0.325138630266668
YCR043C	GO:0009100	7	0.321618610114817
YPR003C	GO:0009100	8	0.305209132614255
YMR215W	GO:0009100	9	0.280835430000904
YJL181W	GO:0009100	10	0.235884109751125
YKL161C	GO:0001510	1	0.0508517270421766
YEL070W	GO:0001510	2	0.048536290955081
YML079W	GO:0001510	3	0.0479686817367983
YPL158C	GO:0001510	4	0.0427902280820625
YNR021W	GO:0001510	5	0.0381916937234148
YBR239C	GO:0001510	6	0.0380525847729511
YIL092W	GO:0001510	7	0.0373545377848819
YLR253W	GO:0001510	8	0.0329641376217894
YLR036C	GO:0001510	9	0.0321314605945457
YJR015W	GO:0001510	10	0.0293156711508088
YDL048C	GO:0006112	1	0.201562879575409
YJL046W	GO:0006112	2	0.136140042859205
YLR152C	GO:0006112	3	0.126540317786885
YNL077W	GO:0006112	4	0.11187773170948
YGL036W	GO:0006112	5	0.10917879756043
YBL031W	GO:0006112	6	0.107590901747216
YDR333C	GO:0006112	7	0.0963422245177327
YKR015C	GO:0006112	8	0.0913961911375723
YLR352W	GO:0006112	9	0.0880278518018638
YFR017C	GO:0006112	10	0.0854432825238295
YBL111C	GO:0046467	1	0.129652127399243
YKL027W	GO:0046467	2	0.093291385631431
YBR063C	GO:0046467	3	0.0830853182902687
YDL057W	GO:0046467	4	0.066568706367757
YBR222C	GO:0046467	5	0.065922343281317
YPR096C	GO:0046467	6	0.059317935278338
YKL187C	GO:0046467	7	0.0570712259273023
YLR356W	GO:0046467	8	0.0564864996059269
YKR051W	GO:0046467	9	0.0557885511519028
YOR019W	GO:0046467	10	0.0541217854155814
YOR093C	GO:0006457	1	0.505137358081794
YNL212W	GO:0006457	2	0.49800561511929
YJR011C	GO:0006457	3	0.121876963972952
YGL056C	GO:0006457	4	0.115809645004815
YHR179W	GO:0006457	5	0.113605307093205
YBR094W	GO:0006457	6	0.0894460737473467
YGR110W	GO:0006457	7	0.082522463783417
YLR422W	GO:0006457	8	0.0722580225741255
YNL157W	GO:0006457	9	0.0647551513819729
YBR287W	GO:0006457	10	0.0630187527314528
YCR076C	GO:0030437	1	0.12518099000052
YHR033W	GO:0030437	2	0.0910550457227824
YEL070W	GO:0030437	3	0.081256783483847
YBR141C	GO:0030437	4	0.0751756227327545
YJL213W	GO:0030437	5	0.0657163278691168
YHR155W	GO:0030437	6	0.0585528136635978
YPL158C	GO:0030437	7	0.0561698607566224
YIL092W	GO:0030437	8	0.0557723932948156
YKL207W	GO:0030437	9	0.0551139995539234
YER041W	GO:0030437	10	0.0547732894864735
YCR076C	GO:0034293	1	0.116069131324541
YHR033W	GO:0034293	2	0.0818856674862146
YEL070W	GO:0034293	3	0.0757070681039634
YJL213W	GO:0034293	4	0.0614951186513287
YHR155W	GO:0034293	5	0.0552332018586035
YER041W	GO:0034293	6	0.0537390596767908
YIL092W	GO:0034293	7	0.0534208683084473
YKL207W	GO:0034293	8	0.0529248048686114
YML079W	GO:0034293	9	0.0526610310802593
YBR141C	GO:0034293	10	0.0523765145319385
YNL208W	GO:0019954	1	0.274469790440957
YOL070C	GO:0019954	2	0.252027256827966
YMR086W	GO:0019954	3	0.178363794830551
YGL242C	GO:0019954	4	0.176664439829129
YJL082W	GO:0019954	5	0.121995399397664
YPR117W	GO:0019954	6	0.103611125879516
YIR036C	GO:0019954	7	0.0909931206544836
YBR108W	GO:0019954	8	0.0909931206544836
YHR035W	GO:0019954	9	0.0877879213272904
YGR237C	GO:0019954	10	0.0867452708749871
YPL033C	GO:0042493	1	0.108452324967934
YDR267C	GO:0042493	2	0.108387362433304
YML118W	GO:0042493	3	0.0901717897156053
YER085C	GO:0042493	4	0.088239889234847
YMR090W	GO:0042493	5	0.0872850902163252
YNR021W	GO:0042493	6	0.0812070448311755
YGR168C	GO:0042493	7	0.0799551992664228
YPL107W	GO:0042493	8	0.0760579993580403
YNL018C	GO:0042493	9	0.074377777103592
YGR207C	GO:0042493	10	0.0739068151569227
YNL208W	GO:0032506	1	0.26783101851148
YGR106C	GO:0032506	2	0.211315784257043
YMR086W	GO:0032506	3	0.157418976499511
YMR148W	GO:0032506	4	0.143858182752197
YHR177W	GO:0032506	5	0.13960863137724
YIL165C	GO:0032506	6	0.138346180616445
YER066W	GO:0032506	7	0.113213179766076
YPR003C	GO:0032506	8	0.103743540870781
YCR043C	GO:0032506	9	0.103634477328408
YGR237C	GO:0032506	10	0.0947748442757632
YDL176W	GO:0010498	1	0.838881543299533
YOL138C	GO:0010498	2	0.250422087730837
YPL033C	GO:0010498	3	0.2204413804023
YER047C	GO:0010498	4	0.198852819237195
YPL054W	GO:0010498	5	0.142545461765894
Q0255	GO:0010498	6	0.115840951085007
YLR460C	GO:0010498	7	0.104281674116254
YJL163C	GO:0010498	8	0.100806736330109
YDR049W	GO:0010498	9	0.0829176385459333
YDL173W	GO:0010498	10	0.0826102346868073
YDL176W	GO:0043161	1	0.843387767370447
YOL138C	GO:0043161	2	0.260540864010923
YPL033C	GO:0043161	3	0.246746835033014
YER047C	GO:0043161	4	0.212230976414785
YPL054W	GO:0043161	5	0.157307581846178
YJL163C	GO:0043161	6	0.148066436258589
YLR460C	GO:0043161	7	0.140519243204501
Q0255	GO:0043161	8	0.123067442137331
YDR374C	GO:0043161	9	0.100052070230125
YDR049W	GO:0043161	10	0.0878418800897477
YOR042W	GO:0032196	1	0.244061738813302
YLR454W	GO:0032196	2	0.112651788367959
YJR149W	GO:0032196	3	0.106865867613088
YDL129W	GO:0032196	4	0.082777731575155
YDR186C	GO:0032196	5	0.0745019943504534
YLR247C	GO:0032196	6	0.0700746765659814
YML118W	GO:0032196	7	0.0637501981460842
YLR356W	GO:0032196	8	0.0506315871590096
YNL195C	GO:0032196	9	0.0475375047717289
YAL034C	GO:0032196	10	0.0472139204651711
YOR042W	GO:0032197	1	0.223633687968123
YLR454W	GO:0032197	2	0.108903547697846
YJR149W	GO:0032197	3	0.103119858456008
YDL129W	GO:0032197	4	0.080270525670914
YLR247C	GO:0032197	5	0.0772050000133638
YDR186C	GO:0032197	6	0.0730412442579917
YML118W	GO:0032197	7	0.072595584169684
YKL050C	GO:0032197	8	0.0608950627243432
YLR356W	GO:0032197	9	0.0489258704364012
YPL014W	GO:0032197	10	0.0465519051146092
YNL208W	GO:0006970	1	0.430439352029761
YMR086W	GO:0006970	2	0.349145377249382
YLR454W	GO:0006970	3	0.247494623241215
YGL242C	GO:0006970	4	0.148547903878232
YBR033W	GO:0006970	5	0.147637525804542
YHR076W	GO:0006970	6	0.126821061656672
YIL174W	GO:0006970	7	0.113175266950687
YML096W	GO:0006970	8	0.111596528492613
YIL158W	GO:0006970	9	0.0760782877035177
YHR126C	GO:0006970	10	0.074982429254389
YNL208W	GO:0032505	1	0.443293077220891
YIL067C	GO:0032505	2	0.240518576441235
YMR086W	GO:0032505	3	0.205645219715409
YGL242C	GO:0032505	4	0.187158871575732
YOL070C	GO:0032505	5	0.138196348349946
YPR117W	GO:0032505	6	0.106222258005422
YIR036C	GO:0032505	7	0.101822993069634
YDL203C	GO:0032505	8	0.101367819867885
YGR237C	GO:0032505	9	0.0941904480246423
YBR108W	GO:0032505	10	0.09402977879497
YDL156W	GO:0007127	1	0.528600433185808
YNL193W	GO:0007127	2	0.0547373560803347
YLR168C	GO:0007127	3	0.0511077081920151
YMR178W	GO:0007127	4	0.0503907196951196
YGL221C	GO:0007127	5	0.048987232138954
YAL027W	GO:0007127	6	0.0483004669283172
YBL059C-A	GO:0007127	7	0.0470708164889355
YOL153C	GO:0007127	8	0.0464647183069514
YKR021W	GO:0007127	9	0.0454429664300182
YOL019W	GO:0007127	10	0.0442208840196737
YCR100C	GO:0009309	1	0.201269639059393
YLR412W	GO:0009309	2	0.17850381518246
YER060W	GO:0009309	3	0.166467201145625
YEL043W	GO:0009309	4	0.127299986753293
YER041W	GO:0009309	5	0.125422468389651
YDL241W	GO:0009309	6	0.109306451100888
YMR323W	GO:0009309	7	0.109306451100888
YEL020C	GO:0009309	8	0.105853302737401
YNR018W	GO:0009309	9	0.098696878599343
YLR077W	GO:0009309	10	0.0986063678751598
YDL176W	GO:0019318	1	0.308051159220765
YNL168C	GO:0019318	2	0.130379408489163
YML018C	GO:0019318	3	0.0796674408085884
YEL023C	GO:0019318	4	0.0694931910849896
YJL049W	GO:0019318	5	0.0662803264498926
YNR062C	GO:0019318	6	0.0608714027991791
YKL065C	GO:0019318	7	0.0607006763527164
YOL092W	GO:0019318	8	0.0555511470445308
YFR011C	GO:0019318	9	0.053307913802249
YDR391C	GO:0019318	10	0.0507626666520014
YLR356W	GO:0008361	1	0.0432522693903391
YDR475C	GO:0008361	2	0.0420253170498547
YPL105C	GO:0008361	3	0.0402948847146269
YBR033W	GO:0008361	4	0.0398439526823833
YGR130C	GO:0008361	5	0.0398139730431423
YGR207C	GO:0008361	6	0.0392299430524108
YKL072W	GO:0008361	7	0.038130793712926
YJR142W	GO:0008361	8	0.0380400650766021
YOL053W	GO:0008361	9	0.0380018981792871
YMR086W	GO:0008361	10	0.0377870091222756
YCR100C	GO:0044271	1	0.173348844460304
YLR412W	GO:0044271	2	0.162623697357459
YOR268C	GO:0044271	3	0.155418369520027
YER060W	GO:0044271	4	0.126114590147407
YEL043W	GO:0044271	5	0.121927060746533
YOR251C	GO:0044271	6	0.109508515058546
YER041W	GO:0044271	7	0.109280665599044
YEL020C	GO:0044271	8	0.105524371562084
YMR323W	GO:0044271	9	0.102772961167913
YDL241W	GO:0044271	10	0.102772961167913
YHR131C	GO:0030010	1	0.381846803752199
YNL208W	GO:0030010	2	0.275182863813788
YCR030C	GO:0030010	3	0.186689810669927
YGR237C	GO:0030010	4	0.182451575343309
YMR086W	GO:0030010	5	0.177299294133238
YAL027W	GO:0030010	6	0.124235155601062
YJL132W	GO:0030010	7	0.109512732761772
YIR036C	GO:0030010	8	0.0977935611685575
YKR017C	GO:0030010	9	0.0931012887861128
YBR108W	GO:0030010	10	0.0926130903151074
YJL147C	GO:0000462	1	0.0190137501364625
YER077C	GO:0000462	2	0.0117889417470311
YIL091C	GO:0000462	3	0.0114919907806693
YJR055W	GO:0000462	4	0.0114015608336891
YDR128W	GO:0000462	5	0.0106502132070568
YKR023W	GO:0000462	6	0.0104705142209836
YKL162C	GO:0000462	7	0.00953402031891017
YKR074W	GO:0000462	8	0.00949034356977884
YGR021W	GO:0000462	9	0.00932956085056236
YDR185C	GO:0000462	10	0.00917160186086773
YIR007W	GO:0006767	1	0.0526293317339178
YHR080C	GO:0006767	2	0.0493501114797848
YER163C	GO:0006767	3	0.045771960258795
YBR033W	GO:0006767	4	0.0454127606762819
YJR039W	GO:0006767	5	0.0453667546533564
YCR045C	GO:0006767	6	0.042518723964718
YDR304C	GO:0006767	7	0.0410232504818321
YDR179W-A	GO:0006767	8	0.0400623665883363
YDL206W	GO:0006767	9	0.0397328147795854
YPL109C	GO:0006767	10	0.0391594591872982
YMR265C	GO:0051640	1	0.212581756983526
YBR108W	GO:0051640	2	0.123635818347819
YGR053C	GO:0051640	3	0.111816042447698
YOL098C	GO:0051640	4	0.105482381199821
YPL216W	GO:0051640	5	0.100500015368994
YDL186W	GO:0051640	6	0.0998800153716954
YNL212W	GO:0051640	7	0.0773681329871485
YLR168C	GO:0051640	8	0.0588332930407135
YNL208W	GO:0051640	9	0.0587089540482387
YPL260W	GO:0051640	10	0.0579067013919027
YIR007W	GO:0006766	1	0.0477278990293451
YDR179W-A	GO:0006766	2	0.0470330953756122
YHR080C	GO:0006766	3	0.0469280974558711
YER163C	GO:0006766	4	0.0453890229731873
YBR033W	GO:0006766	5	0.0453375613516027
YJR039W	GO:0006766	6	0.0427562219838506
YCR045C	GO:0006766	7	0.0415721274461716
YDR304C	GO:0006766	8	0.040548990017633
YNR068C	GO:0006766	9	0.0395041989888663
YCR023C	GO:0006766	10	0.0387181722718537
YNL249C	GO:0006732	1	0.121708374623089
YIR007W	GO:0006732	2	0.0803148030523177
YHR080C	GO:0006732	3	0.0761510201544576
YDR352W	GO:0006732	4	0.0645493720874295
YIL164C	GO:0006732	5	0.0639815934391427
YER163C	GO:0006732	6	0.0638364463275898
YKL168C	GO:0006732	7	0.0637322916154012
YML081W	GO:0006732	8	0.0632843188175617
YJL062W-A	GO:0006732	9	0.0621281828324389
YPL109C	GO:0006732	10	0.0621281828324389
YJL147C	GO:0030490	1	0.0210808554155348
YER077C	GO:0030490	2	0.0133892139132936
YIL091C	GO:0030490	3	0.013279938134169
YJR055W	GO:0030490	4	0.0131695342792615
YDR128W	GO:0030490	5	0.0123141283834017
YKR023W	GO:0030490	6	0.0121092821762945
YKR074W	GO:0030490	7	0.0110643173678122
YKL162C	GO:0030490	8	0.0110314692441059
YGR021W	GO:0030490	9	0.0108796780881207
YDR185C	GO:0030490	10	0.0106981889039669
YDR124W	GO:0045333	1	0.0951221871131931
YDR036C	GO:0045333	2	0.0754589985863744
YHR059W	GO:0045333	3	0.0586836071126189
YDR222W	GO:0045333	4	0.0559214596534135
YNR028W	GO:0045333	5	0.053119024697717
YBR235W	GO:0045333	6	0.0530404993432956
YCL056C	GO:0045333	7	0.0528517750253723
YHR078W	GO:0045333	8	0.0513157908983976
YKL151C	GO:0045333	9	0.048281866036878
YIL043C	GO:0045333	10	0.0472523845392149
YER158C	GO:0006725	1	0.232920433279186
YOL159C	GO:0006725	2	0.218372755326351
YLR352W	GO:0006725	3	0.137138890311278
YOL092W	GO:0006725	4	0.106956265313109
YJR008W	GO:0006725	5	0.100750180605589
YOL036W	GO:0006725	6	0.0980966628511187
YDR032C	GO:0006725	7	0.0917999524261055
YMR074C	GO:0006725	8	0.0902213129133917
YLR413W	GO:0006725	9	0.0877908688573906
YER066W	GO:0006725	10	0.0835137220505647
YIL067C	GO:0019236	1	0.115030341004587
YKL133C	GO:0019236	2	0.105637869189467
YNL165W	GO:0019236	3	0.087533011840961
YDR316W	GO:0019236	4	0.0814885066430022
YPL168W	GO:0019236	5	0.0794988122964156
YDR319C	GO:0019236	6	0.0742954872361465
YPL041C	GO:0019236	7	0.072968724809626
YBR163W	GO:0019236	8	0.0659715478979423
YBR150C	GO:0019236	9	0.0655408274358295
YKR015C	GO:0019236	10	0.0630643872854594
YER048C	GO:0030036	1	0.434927922171021
YNL208W	GO:0030036	2	0.40089718240704
YMR265C	GO:0030036	3	0.217420371068303
YBR108W	GO:0030036	4	0.193517487970728
YIR003W	GO:0030036	5	0.180354049198418
YMR086W	GO:0030036	6	0.174564185651568
YDR242W	GO:0030036	7	0.124462358378659
YGL242C	GO:0030036	8	0.122835287868405
YDL186W	GO:0030036	9	0.105261470330763
YGL157W	GO:0030036	10	0.0921159135237736
YPL191C	GO:0000226	1	0.122517624673141
YJL123C	GO:0000226	2	0.104559014300363
YDL156W	GO:0000226	3	0.0603370079117226
YPL260W	GO:0000226	4	0.0575077483416829
YBR025C	GO:0000226	5	0.0546866981910299
YPR089W	GO:0000226	6	0.0543789360031893
YMR086W	GO:0000226	7	0.0515288662669211
YKL215C	GO:0000226	8	0.0498819234423388
YMR124W	GO:0000226	9	0.048190203599918
YGR042W	GO:0000226	10	0.0481804458759864
YBR025C	GO:0006606	1	0.148149470021011
YLR030W	GO:0006606	2	0.125661568962673
YOR111W	GO:0006606	3	0.111844353881292
YPL068C	GO:0006606	4	0.107136211057237
YMR085W	GO:0006606	5	0.0762695899947153
YBR270C	GO:0006606	6	0.0752570789501774
YDR128W	GO:0006606	7	0.0603609962493664
YPR127W	GO:0006606	8	0.0546835006186451
YPL107W	GO:0006606	9	0.053614521446669
YHR032W	GO:0006606	10	0.0505837380990597
YKL207W	GO:0030435	1	0.171152380284049
YCR076C	GO:0030435	2	0.133740896514787
YGR052W	GO:0030435	3	0.10401988694753
YHR033W	GO:0030435	4	0.102856387098885
YEL070W	GO:0030435	5	0.0859358299897706
YJL213W	GO:0030435	6	0.0737921455438278
YBR239C	GO:0030435	7	0.0736359142404665
YNR071C	GO:0030435	8	0.0721994884109574
YBR053C	GO:0030435	9	0.0711502686833888
YBR141C	GO:0030435	10	0.069714058406538
YML056C	GO:0000154	1	0.0151926003155869
YCR087C-A	GO:0000154	2	0.012175824019082
YGR149W	GO:0000154	3	0.0103951855857361
YGL057C	GO:0000154	4	0.00646766841728741
YLR437C	GO:0000154	5	0.00603236276004932
YNL155W	GO:0000154	6	0.00592863397891443
YDR117C	GO:0000154	7	0.00572700796726779
YDR381C-A	GO:0000154	8	0.00572700796726779
YJL162C	GO:0000154	9	0.00562903254730097
YNL168C	GO:0000154	10	0.00553289809377589
YBR025C	GO:0051170	1	0.14785115092957
YLR030W	GO:0051170	2	0.11666107842547
YPL068C	GO:0051170	3	0.101129147352148
YOR111W	GO:0051170	4	0.0953569439532964
YBR270C	GO:0051170	5	0.0876925176783934
YMR085W	GO:0051170	6	0.082462447593173
YDR128W	GO:0051170	7	0.0574825059504585
YPR127W	GO:0051170	8	0.0522550651537398
YPL107W	GO:0051170	9	0.0514718241166601
YHR032W	GO:0051170	10	0.0468636464810738
YDL156W	GO:0007067	1	0.174642990521492
YMR124W	GO:0007067	2	0.14374241287351
YKL065C	GO:0007067	3	0.137431035057548
YEL077C	GO:0007067	4	0.114405005751449
YJL066C	GO:0007067	5	0.097334581630877
YMR085W	GO:0007067	6	0.0934027641823279
YCR087C-A	GO:0007067	7	0.0916567870689776
YDL086W	GO:0007067	8	0.0876866154461741
YLR168C	GO:0007067	9	0.085520643996634
YMR178W	GO:0007067	10	0.0834855146364829
YHR131C	GO:0007163	1	0.343007195926366
YNL208W	GO:0007163	2	0.246561994162455
YCR030C	GO:0007163	3	0.186692490369419
YGR237C	GO:0007163	4	0.179856226893063
YGL242C	GO:0007163	5	0.170674610200349
YMR086W	GO:0007163	6	0.160386033039282
YJL132W	GO:0007163	7	0.129440810608026
YOR093C	GO:0007163	8	0.121903123853592
YAL027W	GO:0007163	9	0.11912209981573
YFR011C	GO:0007163	10	0.118954116143609
YLR278C	GO:0045893	1	0.0960917695131033
YDR239C	GO:0045893	2	0.0796534713966943
YER077C	GO:0045893	3	0.0790780242924282
YPR045C	GO:0045893	4	0.0780501112732828
YNL165W	GO:0045893	5	0.0752683672538779
YDL183C	GO:0045893	6	0.0719634411516508
YER140W	GO:0045893	7	0.0678834785471163
YKL072W	GO:0045893	8	0.0604650287415766
YGR196C	GO:0045893	9	0.0604650287415766
YCL036W	GO:0045893	10	0.0599790014295381
YDL176W	GO:0005996	1	0.367276363881548
YNL168C	GO:0005996	2	0.162787252919493
YML018C	GO:0005996	3	0.101326757213536
YJL049W	GO:0005996	4	0.0752608503494154
YKL065C	GO:0005996	5	0.0728735954623407
YEL023C	GO:0005996	6	0.0706418019863039
YOL092W	GO:0005996	7	0.0676059617971767
YDR391C	GO:0005996	8	0.0663320693522982
YDR352W	GO:0005996	9	0.0639277869347552
YDR458C	GO:0005996	10	0.0638620001432797
YKL027W	GO:0006644	1	0.289938620672738
YDR109C	GO:0006644	2	0.237069787219804
YJR129C	GO:0006644	3	0.128091358566867
YBL111C	GO:0006644	4	0.120064507199061
YKL187C	GO:0006644	5	0.116193389582809
YCL049C	GO:0006644	6	0.115055440354588
YOR384W	GO:0006644	7	0.114480474698462
YJR015W	GO:0006644	8	0.0975100535184293
YJR039W	GO:0006644	9	0.094566752501475
YER060W	GO:0006644	10	0.0861349490529774
YER048C	GO:0030029	1	0.467764139324916
YNL208W	GO:0030029	2	0.406025150506022
YMR265C	GO:0030029	3	0.222254625078218
YBR108W	GO:0030029	4	0.210362516237738
YIR003W	GO:0030029	5	0.208492513624734
YMR086W	GO:0030029	6	0.168978574804452
YDR242W	GO:0030029	7	0.139372602435249
YGL242C	GO:0030029	8	0.124027787748083
YDL186W	GO:0030029	9	0.114537664839684
YGL157W	GO:0030029	10	0.105965988947004
YOL159C	GO:0006468	1	0.488492829256597
YOL024W	GO:0006468	2	0.440699968377629
YJR008W	GO:0006468	3	0.432642032593119
YER158C	GO:0006468	4	0.389959843344636
YGR012W	GO:0006468	5	0.269933883749004
YKL222C	GO:0006468	6	0.235654737156417
YHR131C	GO:0006468	7	0.231377900882206
YKL027W	GO:0006468	8	0.228276105675108
YOL036W	GO:0006468	9	0.218495578282518
YEL023C	GO:0006468	10	0.200373553462498
YER092W	GO:0006342	1	0.133156478791755
YLR312C	GO:0006342	2	0.112794692580039
YIR014W	GO:0006342	3	0.100238181295425
YCL036W	GO:0006342	4	0.09028878602547
YNL215W	GO:0006342	5	0.0870848836286689
YJR154W	GO:0006342	6	0.0860805814099688
YOL015W	GO:0006342	7	0.0716385086020021
YLR064W	GO:0006342	8	0.0715822997324666
YBR242W	GO:0006342	9	0.0620341890370726
YDL183C	GO:0006342	10	0.0563563092845126
YCR004C	GO:0043094	1	0.0410096032205126
YMR315W	GO:0043094	2	0.0383042299107462
YBR052C	GO:0043094	3	0.0372710234023051
YKL105C	GO:0043094	4	0.0364933555033971
YOR286W	GO:0043094	5	0.0364719247050338
YOR186W	GO:0043094	6	0.036201161476123
YIL057C	GO:0043094	7	0.036201161476123
YLR089C	GO:0043094	8	0.0361760948260604
YNR063W	GO:0043094	9	0.036138902471853
YHR131C	GO:0043094	10	0.0359992042144743
YDL121C	GO:0032446	1	0.375874756465455
YCL036W	GO:0032446	2	0.316959440721109
YLR064W	GO:0032446	3	0.265634177053675
YDL156W	GO:0032446	4	0.23780966976528
YKR017C	GO:0032446	5	0.234034857417324
YCR023C	GO:0032446	6	0.204437272354164
YGR053C	GO:0032446	7	0.196251598339447
YFR011C	GO:0032446	8	0.165751677393131
YHL044W	GO:0032446	9	0.153917190410863
YBR054W	GO:0032446	10	0.130174752953981
YCL036W	GO:0045814	1	0.132291748560034
YER092W	GO:0045814	2	0.125869911485439
YLR064W	GO:0045814	3	0.107526278125786
YLR312C	GO:0045814	4	0.100079785970895
YDL121C	GO:0045814	5	0.0975555187349215
YNL215W	GO:0045814	6	0.0939002453104234
YIR014W	GO:0045814	7	0.092096558693353
YJR154W	GO:0045814	8	0.0806746269880377
YOL015W	GO:0045814	9	0.0721074453457488
YNR063W	GO:0045814	10	0.059805995850697
YLR278C	GO:0051254	1	0.0979261672742525
YER077C	GO:0051254	2	0.0832135954514572
YDR239C	GO:0051254	3	0.0826702787046539
YDL183C	GO:0051254	4	0.0822742232389742
YNL165W	GO:0051254	5	0.0814231433391304
YPR045C	GO:0051254	6	0.0762354387712431
YER140W	GO:0051254	7	0.0673876662563124
YGR196C	GO:0051254	8	0.0663574168110272
YKL072W	GO:0051254	9	0.0628681200914601
YAR027W	GO:0051254	10	0.0626656162031742
YER092W	GO:0031507	1	0.13136627599383
YLR312C	GO:0031507	2	0.118652848323066
YCL036W	GO:0031507	3	0.113570075875751
YIR014W	GO:0031507	4	0.109290420841907
YNL215W	GO:0031507	5	0.091125380709001
YOL015W	GO:0031507	6	0.0887817211158821
YJR154W	GO:0031507	7	0.084961128696851
YLR064W	GO:0031507	8	0.08383416231966
YBR242W	GO:0031507	9	0.0721887773874038
YDL121C	GO:0031507	10	0.0693954093067109
YBR227C	GO:0006812	1	0.188632777326594
YNR021W	GO:0006812	2	0.117678473609492
YIL067C	GO:0006812	3	0.0765335520792073
YBL113C	GO:0006812	4	0.0751384456008862
YIR036C	GO:0006812	5	0.0625854293490376
YMR118C	GO:0006812	6	0.0620929794721938
YOL047C	GO:0006812	7	0.0584317948731985
YHR177W	GO:0006812	8	0.0582042343136546
YPR084W	GO:0006812	9	0.0535665685967632
YJR154W	GO:0006812	10	0.0527207828104719
YCR082W	GO:0016570	1	0.0824454739790634
YPL222W	GO:0016570	2	0.0540747894499079
YNL215W	GO:0016570	3	0.0459169193116754
YER092W	GO:0016570	4	0.0364419129589837
YLR356W	GO:0016570	5	0.0327001397778741
YGL082W	GO:0016570	6	0.0284679692955568
YBR259W	GO:0016570	7	0.0274523819131792
YMR111C	GO:0016570	8	0.0268913427667991
YDL001W	GO:0016570	9	0.024356612047903
YLL023C	GO:0016570	10	0.0241635591349058
YCR082W	GO:0016569	1	0.0764245572716497
YPL222W	GO:0016569	2	0.0525521202069037
YNL215W	GO:0016569	3	0.0460722505328098
YER092W	GO:0016569	4	0.0368793264231184
YLR356W	GO:0016569	5	0.0321977106555292
YBR259W	GO:0016569	6	0.0269121529798508
YMR111C	GO:0016569	7	0.0269121529798508
YGL082W	GO:0016569	8	0.0263956962939809
YLL023C	GO:0016569	9	0.0256023513259309
YMR086W	GO:0016569	10	0.0246017283493847
YLR278C	GO:0010628	1	0.0886703523052439
YER077C	GO:0010628	2	0.0812989565018752
YDR239C	GO:0010628	3	0.0792141819945495
YNL165W	GO:0010628	4	0.0774647521827958
YDL183C	GO:0010628	5	0.0757364607818937
YOL084W	GO:0010628	6	0.0739116583958676
YPR045C	GO:0010628	7	0.0738326089562058
YMR259C	GO:0010628	8	0.0683454503168391
YLR454W	GO:0010628	9	0.062780736630866
YER140W	GO:0010628	10	0.0627752341542186
YLR278C	GO:0045941	1	0.0820554848355387
YER077C	GO:0045941	2	0.078450601393746
YNL165W	GO:0045941	3	0.0742865239094196
YDR239C	GO:0045941	4	0.0742020602933595
YOL084W	GO:0045941	5	0.0722741771497058
YPR045C	GO:0045941	6	0.0694783811911936
YDL183C	GO:0045941	7	0.0692223521532938
YMR259C	GO:0045941	8	0.0639240077358937
YER140W	GO:0045941	9	0.0619204525075189
YGR196C	GO:0045941	10	0.0598419453519422
YKR015C	GO:0030447	1	0.0506005018723665
YFR011C	GO:0030447	2	0.0478610405958858
YOL154W	GO:0030447	3	0.0466364506459578
YNR069C	GO:0030447	4	0.0430231856812023
YNL115C	GO:0030447	5	0.0418031328501292
YBR033W	GO:0030447	6	0.0411677437819839
YDR117C	GO:0030447	7	0.0406950206396073
YPL077C	GO:0030447	8	0.0401435569802491
YJR054W	GO:0030447	9	0.040025819499172
YDR415C	GO:0030447	10	0.0395807729450927
YDL176W	GO:0032787	1	0.191560614557532
YML018C	GO:0032787	2	0.153355091498366
YKL050C	GO:0032787	3	0.115061189819827
YAR027W	GO:0032787	4	0.108294355839054
YNL168C	GO:0032787	5	0.102053535522119
YDL206W	GO:0032787	6	0.0954381949700728
YGR125W	GO:0032787	7	0.0901229574399568
YCR004C	GO:0032787	8	0.0882968363986874
YGR053C	GO:0032787	9	0.0843115356551618
YNR021W	GO:0032787	10	0.0829473878606884
YGL128C	GO:0000398	1	0.994465374236174
YBL104C	GO:0000398	2	0.978994030961744
YHR156C	GO:0000398	3	0.949096554688918
YOL029C	GO:0000398	4	0.039168027941962
YPL064C	GO:0000398	5	0.0371400160606948
YDR482C	GO:0000398	6	0.0304148426821712
YIL108W	GO:0000398	7	0.0257470687204776
YNL092W	GO:0000398	8	0.0214548406984707
YDL085C-A	GO:0000398	9	0.0214548406984707
YFL020C	GO:0000398	10	0.0169769801695075
YBR025C	GO:0006405	1	0.737761210471097
YMR085W	GO:0006405	2	0.205147504318156
YBL104C	GO:0006405	3	0.191130616351263
YHR182W	GO:0006405	4	0.150100826772628
YJL105W	GO:0006405	5	0.116446282593566
YOR111W	GO:0006405	6	0.0865681197442215
YBR270C	GO:0006405	7	0.074832856753919
YJR138W	GO:0006405	8	0.0718825304759897
YMR160W	GO:0006405	9	0.0679481028244639
YLR030W	GO:0006405	10	0.0649817052765284
YNR024W	GO:0006401	1	0.907965415724066
YOL029C	GO:0006401	2	0.165823393543775
YIL108W	GO:0006401	3	0.138921995217788
YBR094W	GO:0006401	4	0.0769870582086366
YML056C	GO:0006401	5	0.0660002833198192
YKL023W	GO:0006401	6	0.0600296556070391
YDL218W	GO:0006401	7	0.0515525895890344
YIL175W	GO:0006401	8	0.0490744691924164
YBL049W	GO:0006401	9	0.0490072978212391
YPR196W	GO:0006401	10	0.0472002612071063
YLL023C	GO:0032259	1	0.222738085969554
YKR011C	GO:0032259	2	0.105544157301637
YLR356W	GO:0032259	3	0.092764662289319
YOR227W	GO:0032259	4	0.0617980842195373
YIR016W	GO:0032259	5	0.0454383937057851
YLR387C	GO:0032259	6	0.0338271723025775
YMR259C	GO:0032259	7	0.0326735138499407
YBR054W	GO:0032259	8	0.0315595235287344
YLR437C	GO:0032259	9	0.0315595235287344
YOR052C	GO:0032259	10	0.0315595235287344
YLL023C	GO:0043414	1	0.234115905169324
YKR011C	GO:0043414	2	0.0958469824201477
YLR356W	GO:0043414	3	0.0851379781342448
YOR227W	GO:0043414	4	0.0525387295548003
YIR016W	GO:0043414	5	0.0468591754323512
YLR387C	GO:0043414	6	0.0312902468251954
YMR259C	GO:0043414	7	0.0303139388804948
YBR054W	GO:0043414	8	0.0293679634090423
YOR052C	GO:0043414	9	0.0293679634090423
YLR437C	GO:0043414	10	0.0293679634090423
YNL208W	GO:0000910	1	0.233199157079892
YGR106C	GO:0000910	2	0.174832862399063
YGR237C	GO:0000910	3	0.153027541675465
YPR003C	GO:0000910	4	0.152076856721785
YIL165C	GO:0000910	5	0.135289163246871
YHR177W	GO:0000910	6	0.131298577369191
YMR148W	GO:0000910	7	0.125716640205613
YMR086W	GO:0000910	8	0.123758479869777
YCR043C	GO:0000910	9	0.106682066403202
YER066W	GO:0000910	10	0.105431670685492
YER182W	GO:0030003	1	0.106524022549832
YMR253C	GO:0030003	2	0.0917196602711571
YGL083W	GO:0030003	3	0.0845602002901678
YGL258W-A	GO:0030003	4	0.0797425249138734
YOL073C	GO:0030003	5	0.0765862524153017
YNL269W	GO:0030003	6	0.0678314254889255
YMR295C	GO:0030003	7	0.0666589119487339
YIL137C	GO:0030003	8	0.0641537175115671
YOR154W	GO:0030003	9	0.0633506137441678
YDR051C	GO:0030003	10	0.0631036502590996
YGL128C	GO:0000377	1	0.99410461900361
YBL104C	GO:0000377	2	0.97681587402335
YHR156C	GO:0000377	3	0.943860262096944
YOL029C	GO:0000377	4	0.042520747857556
YPL064C	GO:0000377	5	0.0399334729741929
YDR482C	GO:0000377	6	0.0323702935610983
YIL108W	GO:0000377	7	0.0279678661670338
YDL085C-A	GO:0000377	8	0.0238914371685713
YNL092W	GO:0000377	9	0.0238914371685713
YFL020C	GO:0000377	10	0.0190378088969873
YER092W	GO:0016458	1	0.133763119593857
YIR014W	GO:0016458	2	0.12915777045769
YCL036W	GO:0016458	3	0.120668480765694
YLR312C	GO:0016458	4	0.0990461738804065
YLR064W	GO:0016458	5	0.0972300664813494
YOL015W	GO:0016458	6	0.0950763562239817
YIR007W	GO:0016458	7	0.0949094385907743
YAL034C	GO:0016458	8	0.0881686057959114
YNL215W	GO:0016458	9	0.087548309003768
YJR154W	GO:0016458	10	0.087167322105032
YLR278C	GO:0010604	1	0.0856446808037346
YER077C	GO:0010604	2	0.080596023378673
YDR239C	GO:0010604	3	0.0768213671462084
YNL165W	GO:0010604	4	0.0730234954151335
YPR045C	GO:0010604	5	0.0702054979480836
YOL084W	GO:0010604	6	0.0697784179449974
YDL183C	GO:0010604	7	0.0688034401332457
YLR454W	GO:0010604	8	0.0664041413965012
YMR259C	GO:0010604	9	0.066304864006152
YMR086W	GO:0010604	10	0.062634324164174
YBR025C	GO:0050657	1	0.735317987152559
YBL104C	GO:0050657	2	0.210382912637473
YMR085W	GO:0050657	3	0.177284504562651
YJL105W	GO:0050657	4	0.148318269265271
YHR182W	GO:0050657	5	0.147182954058461
YOR111W	GO:0050657	6	0.09437816057102
YJR138W	GO:0050657	7	0.0809108534802734
YBR270C	GO:0050657	8	0.0808634845544656
YLR030W	GO:0050657	9	0.0668057993324768
YOR352W	GO:0050657	10	0.0658231369408273
YBR025C	GO:0050658	1	0.696820772133431
YMR085W	GO:0050658	2	0.180693477475561
YBL104C	GO:0050658	3	0.177869372083381
YHR182W	GO:0050658	4	0.146537352374958
YJL105W	GO:0050658	5	0.102631369562254
YOR111W	GO:0050658	6	0.0853961741505748
YLR030W	GO:0050658	7	0.0684930008807692
YBR270C	GO:0050658	8	0.0680771408175492
YPR127W	GO:0050658	9	0.0666879451190676
YOR352W	GO:0050658	10	0.0655890502416027
YNR065C	GO:0006753	1	0.124827915841489
YCR045C	GO:0006753	2	0.108935809645715
YIR007W	GO:0006753	3	0.0887336192079349
YER163C	GO:0006753	4	0.0884033590882798
YMR315W	GO:0006753	5	0.0831052611118771
YEL077C	GO:0006753	6	0.0801223440526744
YOR059C	GO:0006753	7	0.079989802073549
YJR039W	GO:0006753	8	0.0783028840032483
YER066W	GO:0006753	9	0.0782849879902612
YPR084W	GO:0006753	10	0.0689751859362142
YNR065C	GO:0009117	1	0.154744092457216
YCR045C	GO:0009117	2	0.120236232697962
YER066W	GO:0009117	3	0.0994937522048756
YIR007W	GO:0009117	4	0.0918063441867805
YOR059C	GO:0009117	5	0.0874047758897134
YER163C	GO:0009117	6	0.0872221496437125
YMR315W	GO:0009117	7	0.0806014699647095
YJR039W	GO:0009117	8	0.0771671240327209
YMR253C	GO:0009117	9	0.0765963653726134
YPR084W	GO:0009117	10	0.0757969417528315
YGL083W	GO:0055080	1	0.110459393813959
YGL258W-A	GO:0055080	2	0.10154332776236
YMR253C	GO:0055080	3	0.0988922631739595
YOL159C	GO:0055080	4	0.0954262946540305
YER182W	GO:0055080	5	0.092031059269131
YER079W	GO:0055080	6	0.0823456020515024
YOL073C	GO:0055080	7	0.0770264644884664
YDL118W	GO:0055080	8	0.0703403789929228
YNL269W	GO:0055080	9	0.0684477346324244
YJL049W	GO:0055080	10	0.0676509684174077
YDR179W-A	GO:0007034	1	0.379006637275342
YJR039W	GO:0007034	2	0.372685354102358
YER163C	GO:0007034	3	0.31652806700742
YPR084W	GO:0007034	4	0.313980090982778
YFL034W	GO:0007034	5	0.288487447444058
YLR271W	GO:0007034	6	0.276935783346953
YOR384W	GO:0007034	7	0.274396202805796
YCR045C	GO:0007034	8	0.268948800094971
YBR141C	GO:0007034	9	0.242746527293039
YOR378W	GO:0007034	10	0.23248454163319
YLR152C	GO:0018193	1	0.234220494343013
YLR049C	GO:0018193	2	0.168159341308691
YLR177W	GO:0018193	3	0.143970643621356
YNL269W	GO:0018193	4	0.137963008556943
YCR004C	GO:0018193	5	0.13208261103082
YER182W	GO:0018193	6	0.118241704082687
YHR132W-A	GO:0018193	7	0.115727294408541
YPR013C	GO:0018193	8	0.11380194795858
YAL008W	GO:0018193	9	0.109336168173229
YPR003C	GO:0018193	10	0.10397629815512
YIL067C	GO:0000747	1	0.144035186768186
YJR015W	GO:0000747	2	0.110832084716693
YOL084W	GO:0000747	3	0.0961702665178749
YPL158C	GO:0000747	4	0.0935213834331115
YDR109C	GO:0000747	5	0.0800947592956748
YER066W	GO:0000747	6	0.076458088332831
YAL008W	GO:0000747	7	0.072674279323357
YPL168W	GO:0000747	8	0.0722546187082642
YKL133C	GO:0000747	9	0.068715808343199
YLR253W	GO:0000747	10	0.0685518175542201
YER092W	GO:0040029	1	0.130158244097412
YCL036W	GO:0040029	2	0.10887785565403
YLR312C	GO:0040029	3	0.0973178447180966
YIR007W	GO:0040029	4	0.0939426923705693
YNL215W	GO:0040029	5	0.0919554731036729
YLR064W	GO:0040029	6	0.0909346477521106
YIR014W	GO:0040029	7	0.0859652990508572
YAL034C	GO:0040029	8	0.0851485453606165
YJR154W	GO:0040029	9	0.0804866851088242
YOL015W	GO:0040029	10	0.0698091114954132
YER077C	GO:0045935	1	0.0968752053629413
YLR278C	GO:0045935	2	0.0924292664576667
YOL084W	GO:0045935	3	0.0847711845117163
YDR239C	GO:0045935	4	0.0844927107700712
YNL165W	GO:0045935	5	0.0843477471462062
YDL183C	GO:0045935	6	0.0789916037802186
YMR259C	GO:0045935	7	0.0732199577825115
YPR045C	GO:0045935	8	0.072747826131993
YLR454W	GO:0045935	9	0.0714594803905665
YER140W	GO:0045935	10	0.0682982960222774
YLR278C	GO:0009891	1	0.0806213009109798
YER077C	GO:0009891	2	0.0777254432536716
YDR239C	GO:0009891	3	0.073419998845601
YOL084W	GO:0009891	4	0.073002843582791
YNL165W	GO:0009891	5	0.0711657599399544
YDL183C	GO:0009891	6	0.068222154270449
YCL036W	GO:0009891	7	0.0660443488027966
YPR045C	GO:0009891	8	0.0656498979153874
YMR259C	GO:0009891	9	0.065111638694944
YKL072W	GO:0009891	10	0.0627102401239561
YDL156W	GO:0000087	1	0.255919704128155
YMR124W	GO:0000087	2	0.126592593589341
YNR071C	GO:0000087	3	0.126024325335226
YKL065C	GO:0000087	4	0.121325165943102
YOR223W	GO:0000087	5	0.118403094783023
YEL077C	GO:0000087	6	0.104408499828056
YOL098C	GO:0000087	7	0.102316859695901
YDL086W	GO:0000087	8	0.0845099240235712
YLR168C	GO:0000087	9	0.0842363003729423
YJL066C	GO:0000087	10	0.0824165038814938
YGL128C	GO:0000375	1	0.992467404548747
YBL104C	GO:0000375	2	0.973333183862602
YHR156C	GO:0000375	3	0.939652149627388
YOL029C	GO:0000375	4	0.046539609233415
YPL064C	GO:0000375	5	0.0437550838531573
YDR482C	GO:0000375	6	0.0358550821232589
YIL108W	GO:0000375	7	0.0309549598049434
YNL092W	GO:0000375	8	0.026458380177861
YDL085C-A	GO:0000375	9	0.026458380177861
YFL020C	GO:0000375	10	0.0212515000613715
YLR312C	GO:0065004	1	0.132249733835057
YEL025C	GO:0065004	2	0.113282180924596
YIL130W	GO:0065004	3	0.0960682073319348
YMR102C	GO:0065004	4	0.0796079653499569
YOR093C	GO:0065004	5	0.0609109869341506
YKR041W	GO:0065004	6	0.0599390608548609
YDL027C	GO:0065004	7	0.0596584781312244
YMR084W	GO:0065004	8	0.0551449624290599
YBR150C	GO:0065004	9	0.0491710802020306
YBR194W	GO:0065004	10	0.0459426727253805
YCR076C	GO:0048610	1	0.1736999187135
YHR033W	GO:0048610	2	0.161492249122267
YIL067C	GO:0048610	3	0.135850156457192
YEL070W	GO:0048610	4	0.10628718943589
YPL158C	GO:0048610	5	0.103309959191196
YOL070C	GO:0048610	6	0.093232671721648
YJL213W	GO:0048610	7	0.0927177001434286
YER041W	GO:0048610	8	0.0836378369850708
YHR155W	GO:0048610	9	0.0818952936498462
YHR080C	GO:0048610	10	0.081312109196824
YBR025C	GO:0051236	1	0.697683616150484
YBL104C	GO:0051236	2	0.198739500785942
YMR085W	GO:0051236	3	0.191341839536534
YHR182W	GO:0051236	4	0.154299990016064
YJL105W	GO:0051236	5	0.113617937907512
YOR111W	GO:0051236	6	0.098108410654142
YLR030W	GO:0051236	7	0.0759630445817709
YBR270C	GO:0051236	8	0.0691038916407567
YOR352W	GO:0051236	9	0.067262311259906
YJR138W	GO:0051236	10	0.0659847977164084
YHR131C	GO:0051329	1	0.11464585055543
YPR106W	GO:0051329	2	0.0961724475963915
YJL132W	GO:0051329	3	0.0942290175663857
YKL098W	GO:0051329	4	0.068535245034304
YLR407W	GO:0051329	5	0.0561258731215049
YPL033C	GO:0051329	6	0.0555708309949296
YER041W	GO:0051329	7	0.055021701648633
YGL056C	GO:0051329	8	0.0545940644807594
YPR096C	GO:0051329	9	0.0544521231254207
YMR084W	GO:0051329	10	0.0536035822175604
YHR131C	GO:0006873	1	0.189840283192693
YER182W	GO:0006873	2	0.110724120427758
YMR253C	GO:0006873	3	0.103690294981811
YJL132W	GO:0006873	4	0.0946015866447082
YGL258W-A	GO:0006873	5	0.0899472949663142
YGL083W	GO:0006873	6	0.0891733467969154
YNL269W	GO:0006873	7	0.0743825745534406
YOL159C	GO:0006873	8	0.0726395327058232
YIL067C	GO:0006873	9	0.072094222861826
YDR051C	GO:0006873	10	0.07203599410603
YHR131C	GO:0055082	1	0.202709724402226
YER182W	GO:0055082	2	0.116292782178207
YGL258W-A	GO:0055082	3	0.111731575354169
YJL132W	GO:0055082	4	0.110997918457039
YGL083W	GO:0055082	5	0.10907539109704
YMR253C	GO:0055082	6	0.0973152006819616
YOL073C	GO:0055082	7	0.0896605349145256
YOR154W	GO:0055082	8	0.0787265615544744
YNL269W	GO:0055082	9	0.0782427090890419
YIL067C	GO:0055082	10	0.0770819998766032
YBR302C	GO:0008610	1	0.0856825137838174
YCL036W	GO:0008610	2	0.0823248868034644
YBL111C	GO:0008610	3	0.0797735969586692
YPR157W	GO:0008610	4	0.0781565141930221
YLR064W	GO:0008610	5	0.0755596114328231
YFR011C	GO:0008610	6	0.0733708013617136
YGL176C	GO:0008610	7	0.0731561326232468
YKL027W	GO:0008610	8	0.0718215755399671
YOR264W	GO:0008610	9	0.070465292291882
YDL121C	GO:0008610	10	0.070340096001407
YPL191C	GO:0007017	1	0.154601835460263
YNL208W	GO:0007017	2	0.11164922453101
YGR130C	GO:0007017	3	0.103904217043911
YDL156W	GO:0007017	4	0.0947557487696909
YLR168C	GO:0007017	5	0.0909692618806823
YBR025C	GO:0007017	6	0.0868898127085625
YMR086W	GO:0007017	7	0.083316778856569
YJL123C	GO:0007017	8	0.0814340238926199
YKL105C	GO:0007017	9	0.0771453329703097
YNL212W	GO:0007017	10	0.0766592848843474
YEL025C	GO:0031497	1	0.26038004840401
YER092W	GO:0031497	2	0.109868700744792
YDL156W	GO:0031497	3	0.101291935093386
YOL070C	GO:0031497	4	0.0968042150061146
YLR312C	GO:0031497	5	0.091052084047962
YNL215W	GO:0031497	6	0.0907266637770013
YIR014W	GO:0031497	7	0.0891100543370506
YOL015W	GO:0031497	8	0.0877936641998247
YCL036W	GO:0031497	9	0.081008160747708
YIL136W	GO:0031497	10	0.078729195619545
YBR227C	GO:0006811	1	0.511367331463797
YOL047C	GO:0006811	2	0.150409409651637
YIL165C	GO:0006811	3	0.149635652694875
YMR148W	GO:0006811	4	0.143727790369942
YGR106C	GO:0006811	5	0.137333858938864
YML118W	GO:0006811	6	0.121223422670432
YLR152C	GO:0006811	7	0.11405495094432
YPR003C	GO:0006811	8	0.112627512981769
YHR177W	GO:0006811	9	0.103127013760285
YKL107W	GO:0006811	10	0.100215485747947
YLR315W	GO:0007059	1	0.97217056033925
YDR383C	GO:0007059	2	0.94273753530332
YMR187C	GO:0007059	3	0.191901733842717
YEL077C	GO:0007059	4	0.188459926953477
YMR181C	GO:0007059	5	0.169740937430271
YMR085W	GO:0007059	6	0.169343251819232
YDL156W	GO:0007059	7	0.137313037749359
YDR248C	GO:0007059	8	0.0904040165322129
YLR168C	GO:0007059	9	0.0838441564918872
YMR178W	GO:0007059	10	0.081793420114611
YIL067C	GO:0019953	1	0.1529454747005
YJR015W	GO:0019953	2	0.114780626854256
YOL084W	GO:0019953	3	0.103213150558342
YDR109C	GO:0019953	4	0.0933378043283783
YPL168W	GO:0019953	5	0.0904922118063277
YER066W	GO:0019953	6	0.0884479626216956
YDR316W	GO:0019953	7	0.0824264732689797
YAL008W	GO:0019953	8	0.0809791461055416
YBR259W	GO:0019953	9	0.0783045619796905
YFL042C	GO:0019953	10	0.077102289120732
YHR131C	GO:0048878	1	0.168734320327216
YMR253C	GO:0048878	2	0.107142113945533
YGL258W-A	GO:0048878	3	0.0966764652393982
YER182W	GO:0048878	4	0.096026776973192
YJL132W	GO:0048878	5	0.0930689527492582
YGL083W	GO:0048878	6	0.0844123639470545
YER079W	GO:0048878	7	0.0832706765942003
YOR154W	GO:0048878	8	0.0707301514048293
YJL049W	GO:0048878	9	0.0699723973834285
YLR446W	GO:0048878	10	0.0698380542469712
YHR131C	GO:0050801	1	0.182304075599381
YJL132W	GO:0050801	2	0.107222463956671
YER182W	GO:0050801	3	0.101562718588411
YGL083W	GO:0050801	4	0.100167276705664
YGL258W-A	GO:0050801	5	0.0979116308074654
YER079W	GO:0050801	6	0.0876233363913593
YMR253C	GO:0050801	7	0.0868620375956835
YOL159C	GO:0050801	8	0.0824551859073468
YIL067C	GO:0050801	9	0.0802418750591431
YOL073C	GO:0050801	10	0.0783644928821857
YPL014W	GO:0051726	1	0.278453555354097
YJL043W	GO:0051726	2	0.222910679119431
YKL027W	GO:0051726	3	0.221693827397085
YDR336W	GO:0051726	4	0.215191855433037
YEL023C	GO:0051726	5	0.176789517581426
YOR111W	GO:0051726	6	0.144629242529566
YOR296W	GO:0051726	7	0.139108066713246
YER060W	GO:0051726	8	0.132577857072058
YPL068C	GO:0051726	9	0.132035835752398
YER041W	GO:0051726	10	0.117393167031411
YIL067C	GO:0000746	1	0.14654678800888
YJR015W	GO:0000746	2	0.0942324126553208
YOL084W	GO:0000746	3	0.0849855700004085
YER066W	GO:0000746	4	0.0800927168748033
YAL008W	GO:0000746	5	0.07527948966857
YPL168W	GO:0000746	6	0.071428212536932
YBR259W	GO:0000746	7	0.0713409459510843
YGR017W	GO:0000746	8	0.070945039901936
YKL133C	GO:0000746	9	0.0700824323091125
YDR109C	GO:0000746	10	0.068049191676966
YLR278C	GO:0031325	1	0.0837299091499148
YER077C	GO:0031325	2	0.079909037041973
YNL165W	GO:0031325	3	0.0794678297040065
YDR239C	GO:0031325	4	0.0790263688955793
YOL084W	GO:0031325	5	0.0752856963171665
YPR045C	GO:0031325	6	0.0740051477105404
YDL183C	GO:0031325	7	0.0732455721484867
YMR259C	GO:0031325	8	0.0705065953756476
YLR454W	GO:0031325	9	0.0671443272206033
YCL036W	GO:0031325	10	0.0646854374652444
YKL027W	GO:0006643	1	0.303700378215191
YDR109C	GO:0006643	2	0.194687526972939
YCL049C	GO:0006643	3	0.172098648684345
YJR129C	GO:0006643	4	0.171802549455149
YBL111C	GO:0006643	5	0.105687256824359
YKL187C	GO:0006643	6	0.105174673602095
YOR264W	GO:0006643	7	0.0870528355358459
YOR384W	GO:0006643	8	0.0854935214836728
YPL099C	GO:0006643	9	0.0837126240379949
YBR302C	GO:0006643	10	0.0832780397684393
YLR278C	GO:0009893	1	0.0885987415237898
YER077C	GO:0009893	2	0.0865304404557346
YOL084W	GO:0009893	3	0.0827170590043866
YDR239C	GO:0009893	4	0.0814045092603085
YNL165W	GO:0009893	5	0.080357888662494
YDL183C	GO:0009893	6	0.076930917290032
YPR045C	GO:0009893	7	0.0738630250379671
YMR259C	GO:0009893	8	0.072647961249748
YER140W	GO:0009893	9	0.0687918968560614
YGR196C	GO:0009893	10	0.06817807525375
YBR025C	GO:0006403	1	0.57550848097595
YHR182W	GO:0006403	2	0.313792527050339
YBL104C	GO:0006403	3	0.263584535220867
YMR085W	GO:0006403	4	0.162863027027127
YJL105W	GO:0006403	5	0.112257966165795
YLR312C	GO:0006403	6	0.102452278411014
YLR422W	GO:0006403	7	0.0965629904984473
YOR111W	GO:0006403	8	0.0870449549144242
YMR066W	GO:0006403	9	0.083113421479032
YOR352W	GO:0006403	10	0.0769906260308022
YGL176C	GO:0006461	1	0.324986214522215
YKR016W	GO:0006461	2	0.322229471077707
YPL191C	GO:0006461	3	0.279168704225568
YBR063C	GO:0006461	4	0.179597442350444
YBR270C	GO:0006461	5	0.176726066865415
YCL068C	GO:0006461	6	0.138120493732178
YPR117W	GO:0006461	7	0.108755471088769
YHR049W	GO:0006461	8	0.0996886286606182
YGL160W	GO:0006461	9	0.0951715329569393
YFR032C	GO:0006461	10	0.0941074195222845
YBR025C	GO:0015931	1	0.602334196217076
YJL105W	GO:0015931	2	0.300758469924397
YPR127W	GO:0015931	3	0.185875558986887
YBR270C	GO:0015931	4	0.172418367945805
YMR085W	GO:0015931	5	0.17077413468864
YHR182W	GO:0015931	6	0.153166542318125
YBL104C	GO:0015931	7	0.144718831448758
YHR049W	GO:0015931	8	0.123149845347758
YDR371W	GO:0015931	9	0.12251663891026
YOL019W	GO:0015931	10	0.104986048069341
YJL132W	GO:0051325	1	0.150025128549674
YHR131C	GO:0051325	2	0.11417975735
YPL014W	GO:0051325	3	0.102207269395935
YPR106W	GO:0051325	4	0.0904793373016471
YKL098W	GO:0051325	5	0.0750525327559545
YER041W	GO:0051325	6	0.0570079998859217
YMR084W	GO:0051325	7	0.0554004270472032
YPL033C	GO:0051325	8	0.0545534673686876
YLR407W	GO:0051325	9	0.0537464837521219
YLR290C	GO:0051325	10	0.0537351398901813
YMR086W	GO:0009628	1	0.534927872383872
YNL208W	GO:0009628	2	0.475511412907788
YLR454W	GO:0009628	3	0.235719698065622
YPR196W	GO:0009628	4	0.112692764191706
YDR186C	GO:0009628	5	0.108223894990575
YNL165W	GO:0009628	6	0.10769686759523
YJL131C	GO:0009628	7	0.100257347028639
YGL242C	GO:0009628	8	0.099412491733149
YHR035W	GO:0009628	9	0.096779045240647
YDL183C	GO:0009628	10	0.0938670614836895
YLL023C	GO:0006730	1	0.160758991405719
YKR011C	GO:0006730	2	0.0949249328548616
YLR356W	GO:0006730	3	0.0857740974772739
YNL087W	GO:0006730	4	0.0814087248703937
YPL105C	GO:0006730	5	0.0663532828218099
YBR025C	GO:0006730	6	0.063514461438546
YOR227W	GO:0006730	7	0.0622937422196328
YIR016W	GO:0006730	8	0.0547194083684861
YLR387C	GO:0006730	9	0.0449293385707769
YML101C	GO:0006730	10	0.0412142135457976
YDL156W	GO:0006333	1	0.19023688377913
YEL025C	GO:0006333	2	0.182017674358914
YIL136W	GO:0006333	3	0.10188125856287
YOL070C	GO:0006333	4	0.0846980925144904
YER092W	GO:0006333	5	0.0833656534999826
YDR349C	GO:0006333	6	0.0813770003012185
YJL084C	GO:0006333	7	0.0813770003012185
YCL036W	GO:0006333	8	0.075443656116834
YIL130W	GO:0006333	9	0.0754432240205432
YLR312C	GO:0006333	10	0.066479227359269
YGL128C	GO:0008380	1	0.995050706836228
YBL104C	GO:0008380	2	0.987107411368494
YHR156C	GO:0008380	3	0.960043807689035
YPL064C	GO:0008380	4	0.065733631752495
YDR482C	GO:0008380	5	0.0554657364279172
YOL029C	GO:0008380	6	0.0548560284991363
YIL108W	GO:0008380	7	0.0401934319156341
YNL092W	GO:0008380	8	0.0307808532733661
YDL085C-A	GO:0008380	9	0.0305659078565187
YFL020C	GO:0008380	10	0.0247066521978846
YKL023W	GO:0022618	1	0.157988292352966
YML056C	GO:0022618	2	0.141561073759306
YGR126W	GO:0022618	3	0.101221992557002
YBL104C	GO:0022618	4	0.0906932705064421
YOR227W	GO:0022618	5	0.0895542174157185
YGL128C	GO:0022618	6	0.0828322819266619
YIL043C	GO:0022618	7	0.0759201003770468
YDL053C	GO:0022618	8	0.0678850770687744
YHR156C	GO:0022618	9	0.0553028333056128
YPR116W	GO:0022618	10	0.0540202090532198
YKL207W	GO:0030154	1	0.298439119338502
YCR076C	GO:0030154	2	0.2232531756939
YGR052W	GO:0030154	3	0.188791950566042
YDL156W	GO:0030154	4	0.148412556276001
YNR071C	GO:0030154	5	0.146779964573961
YHR033W	GO:0030154	6	0.136045988537716
YEL070W	GO:0030154	7	0.128123299736659
YBR262C	GO:0030154	8	0.126196213662215
YJL213W	GO:0030154	9	0.111907286321465
YBR053C	GO:0030154	10	0.108072261745132
YIL067C	GO:0051704	1	0.136264184590129
YHR131C	GO:0051704	2	0.116917423553479
YJR015W	GO:0051704	3	0.106232953263275
YOL084W	GO:0051704	4	0.099090098355588
YKR015C	GO:0051704	5	0.0969541948650233
YJL132W	GO:0051704	6	0.0911953994778776
YAL008W	GO:0051704	7	0.085520605289044
YBR259W	GO:0051704	8	0.080523777520527
YDR109C	GO:0051704	9	0.0792415323653979
YPL168W	GO:0051704	10	0.0786229366549815
YNL249C	GO:0051186	1	0.16371497661564
YHR080C	GO:0051186	2	0.1146539788938
YBL029W	GO:0051186	3	0.0942039828343362
YIR007W	GO:0051186	4	0.0921503458904581
YKL100C	GO:0051186	5	0.0826586199927915
YKL168C	GO:0051186	6	0.0794365512062034
YIL164C	GO:0051186	7	0.0784673380055227
YDR051C	GO:0051186	8	0.0778810728229308
YDR352W	GO:0051186	9	0.0775483948188432
YPL109C	GO:0051186	10	0.0770458283571218
YER077C	GO:0048522	1	0.130394966160769
YDR239C	GO:0048522	2	0.0823712108605422
YLR278C	GO:0048522	3	0.0801345989761948
YMR259C	GO:0048522	4	0.0765470036952005
YNL165W	GO:0048522	5	0.0762397777675461
YPR045C	GO:0048522	6	0.0748437746225712
YDL183C	GO:0048522	7	0.0746017044531932
YFR023W	GO:0048522	8	0.0723535851384113
YGR196C	GO:0048522	9	0.0716953979103009
YMR102C	GO:0048522	10	0.0704969129190391
YDL156W	GO:0006261	1	0.76614056872972
YPR117W	GO:0006261	2	0.257934502757748
YMR181C	GO:0006261	3	0.172490668172539
YNL144C	GO:0006261	4	0.128460802726138
YDL048C	GO:0006261	5	0.122846741424727
YBR141C	GO:0006261	6	0.118406032651131
YDR458C	GO:0006261	7	0.10458439291872
YJR098C	GO:0006261	8	0.0873545205102029
YAL027W	GO:0006261	9	0.074427798348757
YNL193W	GO:0006261	10	0.0743271007785339
YER077C	GO:0048518	1	0.122551288998089
YLR278C	GO:0048518	2	0.086397316678147
YDR239C	GO:0048518	3	0.0828892657753584
YGR207C	GO:0048518	4	0.0825209214967808
YNL165W	GO:0048518	5	0.0819174881593145
YOL084W	GO:0048518	6	0.0796284559576094
YMR259C	GO:0048518	7	0.0771663253035555
YDL183C	GO:0048518	8	0.0760825120726999
YFR023W	GO:0048518	9	0.0760737604434962
YPR045C	GO:0048518	10	0.0728601453909635
YPR091C	GO:0006399	1	0.368487254236942
YDL173W	GO:0006399	2	0.219915124266592
YDL146W	GO:0006399	3	0.212810329459127
YER087W	GO:0006399	4	0.197886160688636
YKR096W	GO:0006399	5	0.170381339681133
YDR307W	GO:0006399	6	0.167209966783969
YIL169C	GO:0006399	7	0.154199180707339
YOL015W	GO:0006399	8	0.144060996981451
YJL181W	GO:0006399	9	0.131413356016013
YPR048W	GO:0006399	10	0.129082203159495
YDL156W	GO:0007126	1	0.408894157088474
YGR012W	GO:0007126	2	0.130597292176583
YBL059C-A	GO:0007126	3	0.12423051063378
YNR071C	GO:0007126	4	0.120388132563323
YKR021W	GO:0007126	5	0.116010583617536
YER158C	GO:0007126	6	0.112583376706178
YOL159C	GO:0007126	7	0.110960463646021
YOL024W	GO:0007126	8	0.107204313563631
YAL049C	GO:0007126	9	0.100949208557385
YIR039C	GO:0007126	10	0.0998600754637642
YDL156W	GO:0051327	1	0.450899723842855
YGR012W	GO:0051327	2	0.131136351971002
YNR071C	GO:0051327	3	0.128164053017105
YBL059C-A	GO:0051327	4	0.12634356173196
YKR021W	GO:0051327	5	0.116585300504688
YAL049C	GO:0051327	6	0.111732725028431
YER158C	GO:0051327	7	0.111472168188433
YOL159C	GO:0051327	8	0.110462214759298
YOL024W	GO:0051327	9	0.103950943866155
YIR039C	GO:0051327	10	0.100779428033154
YDL156W	GO:0051321	1	0.394647368020819
YGR012W	GO:0051321	2	0.123385523902475
YKR021W	GO:0051321	3	0.116776460418181
YBL059C-A	GO:0051321	4	0.110209665214036
YNR071C	GO:0051321	5	0.106750583218876
YAL049C	GO:0051321	6	0.103872759951631
YER158C	GO:0051321	7	0.0989867374155576
YIR039C	GO:0051321	8	0.096053192321455
YOL159C	GO:0051321	9	0.093117541505682
YOL024W	GO:0051321	10	0.090374673889573
YHR131C	GO:0019725	1	0.212641546903988
YGL083W	GO:0019725	2	0.180183406072366
YJL132W	GO:0019725	3	0.169610906084714
YDR051C	GO:0019725	4	0.141820671652667
YIL165C	GO:0019725	5	0.127509524528613
YMR279C	GO:0019725	6	0.125025039059968
YER182W	GO:0019725	7	0.123949542549391
YMR148W	GO:0019725	8	0.11939540183921
YGL258W-A	GO:0019725	9	0.116204014752672
YCR043C	GO:0019725	10	0.11444827890349
YEL025C	GO:0006323	1	0.182998053678825
YER092W	GO:0006323	2	0.145883937257016
YDL156W	GO:0006323	3	0.131142540513196
YLR312C	GO:0006323	4	0.130638887050256
YNL215W	GO:0006323	5	0.123227159130343
YJR098C	GO:0006323	6	0.100242635505011
YJR134C	GO:0006323	7	0.0955891714786223
YIL130W	GO:0006323	8	0.0856948646217326
YOL070C	GO:0006323	9	0.0835536249554983
YCL036W	GO:0006323	10	0.078856647573806
YPL099C	GO:0007242	1	0.372380776823704
YDR186C	GO:0007242	2	0.164944134074443
YOR111W	GO:0007242	3	0.159055056982663
YMR066W	GO:0007242	4	0.141330823344164
YCR030C	GO:0007242	5	0.132709748388134
YHL010C	GO:0007242	6	0.122438083722794
YJL043W	GO:0007242	7	0.121079743951765
YCR095C	GO:0007242	8	0.116649268389572
YDR336W	GO:0007242	9	0.113729577408688
YEL023C	GO:0007242	10	0.11083294935547
YMR086W	GO:0040007	1	0.111152492019127
YOL070C	GO:0040007	2	0.0792307914059706
YKR015C	GO:0040007	3	0.0792036496481756
YDR475C	GO:0040007	4	0.0780518891801946
YJR138W	GO:0040007	5	0.0754628536606628
YGR130C	GO:0040007	6	0.0736181820346447
YOL154W	GO:0040007	7	0.0734697687113345
YGL082W	GO:0040007	8	0.0722505251428096
YPL105C	GO:0040007	9	0.0707598543350406
YKR017C	GO:0040007	10	0.06974501820423
YHR131C	GO:0000902	1	0.249333739143116
YNL208W	GO:0000902	2	0.246288597655034
YMR086W	GO:0000902	3	0.18172109792584
YIL067C	GO:0000902	4	0.172655733525039
YFR011C	GO:0000902	5	0.166737635331688
YGL242C	GO:0000902	6	0.143915107792889
YIR036C	GO:0000902	7	0.135962778407837
YGR237C	GO:0000902	8	0.128819369693299
YCR030C	GO:0000902	9	0.125768334670709
YLR312C	GO:0000902	10	0.121747559237048
YNL208W	GO:0032989	1	0.257646931731143
YHR131C	GO:0032989	2	0.243688809942642
YMR086W	GO:0032989	3	0.187192336734288
YIL067C	GO:0032989	4	0.171467373069589
YFR011C	GO:0032989	5	0.151440768630533
YIR036C	GO:0032989	6	0.135570630271136
YGL242C	GO:0032989	7	0.13173034376231
YGR237C	GO:0032989	8	0.128511066466674
YLR312C	GO:0032989	9	0.123335937933277
YHR032W	GO:0032989	10	0.116030777764195
YBR025C	GO:0051168	1	0.225749645158132
YHR182W	GO:0051168	2	0.12959512523039
YMR085W	GO:0051168	3	0.099072592520268
YLR247C	GO:0051168	4	0.0757209576426504
YOR352W	GO:0051168	5	0.0720506645439349
YJL105W	GO:0051168	6	0.0695161190783568
YOR111W	GO:0051168	7	0.0638066301255553
YOL098C	GO:0051168	8	0.0636781698267393
YPL260W	GO:0051168	9	0.062268250725466
YBR233W	GO:0051168	10	0.062048650063457
YNL208W	GO:0009653	1	0.268736053084678
YHR131C	GO:0009653	2	0.253350403154645
YMR086W	GO:0009653	3	0.185626725729851
YIL067C	GO:0009653	4	0.183760414617719
YFR011C	GO:0009653	5	0.152360946955527
YGL242C	GO:0009653	6	0.145954168783208
YIR036C	GO:0009653	7	0.141795462014925
YLR312C	GO:0009653	8	0.133271781419488
YGR237C	GO:0009653	9	0.132366683728539
YCR030C	GO:0009653	10	0.117837898121846
YHR131C	GO:0048856	1	0.249218154227591
YNL208W	GO:0048856	2	0.245897747982049
YMR086W	GO:0048856	3	0.193970925712762
YIL067C	GO:0048856	4	0.173105475458294
YIR036C	GO:0048856	5	0.142802979214969
YFR011C	GO:0048856	6	0.142491724024843
YGR237C	GO:0048856	7	0.142076733718045
YGL242C	GO:0048856	8	0.139748441471359
YCR030C	GO:0048856	9	0.126441127350059
YLR312C	GO:0048856	10	0.123953369718882
YOL159C	GO:0016310	1	0.377929007413919
YKL027W	GO:0016310	2	0.353228017504374
YER158C	GO:0016310	3	0.320888670184261
YJR008W	GO:0016310	4	0.301150925936978
YOL024W	GO:0016310	5	0.298073790358728
YHR131C	GO:0016310	6	0.227944262699606
YGR012W	GO:0016310	7	0.223543355214672
YKL222C	GO:0016310	8	0.196737697028598
YIL151C	GO:0016310	9	0.173874142512944
YEL023C	GO:0016310	10	0.172301012518393
YCR045C	GO:0055086	1	0.162207055201529
YER163C	GO:0055086	2	0.131543389367544
YER066W	GO:0055086	3	0.129337393379665
YIR007W	GO:0055086	4	0.124061889881094
YOR384W	GO:0055086	5	0.117974097272059
YNR065C	GO:0055086	6	0.112683284752401
YMR315W	GO:0055086	7	0.112452939588121
YJR039W	GO:0055086	8	0.111884980236981
YPR084W	GO:0055086	9	0.108558411539701
YDR179W-A	GO:0055086	10	0.104321964189385
YDL169C	GO:0017038	1	0.315088102735465
YCL026C-B	GO:0017038	2	0.175481066895388
YFR032C	GO:0017038	3	0.145927405860422
YBR141C	GO:0017038	4	0.14350784544504
YGL160W	GO:0017038	5	0.136620516037051
YLR271W	GO:0017038	6	0.135200761002085
YKR016W	GO:0017038	7	0.127364758294475
YLR030W	GO:0017038	8	0.126703067812732
YFL042C	GO:0017038	9	0.124498187410425
YDL206W	GO:0017038	10	0.120299270751978
YBR141C	GO:0007047	1	0.202904781865795
YDL203C	GO:0007047	2	0.139225073004799
YJR008W	GO:0007047	3	0.133686898946458
YCL026C-B	GO:0007047	4	0.127112002309563
YHR080C	GO:0007047	5	0.126087613518483
YDL048C	GO:0007047	6	0.125415322584679
YOL024W	GO:0007047	7	0.123862627248899
YEL070W	GO:0007047	8	0.118317726787748
YGL242C	GO:0007047	9	0.117840187364622
YOL036W	GO:0007047	10	0.116720551054211
YCR076C	GO:0022414	1	0.238414054235146
YDL156W	GO:0022414	2	0.234729349774385
YHR033W	GO:0022414	3	0.225017948457572
YIL067C	GO:0022414	4	0.194556140756276
YAL027W	GO:0022414	5	0.188000118831372
YEL070W	GO:0022414	6	0.142864957512336
YLR312C	GO:0022414	7	0.142247826919882
YPL158C	GO:0022414	8	0.141501208305926
YOL070C	GO:0022414	9	0.128706726108961
YJL213W	GO:0022414	10	0.128027592485657
YBR141C	GO:0045229	1	0.210169796860899
YDL203C	GO:0045229	2	0.147172105234375
YJR008W	GO:0045229	3	0.137651174203035
YHR080C	GO:0045229	4	0.130234133358769
YOL024W	GO:0045229	5	0.129920581747452
YGL242C	GO:0045229	6	0.128185024809603
YCL026C-B	GO:0045229	7	0.127022360893511
YDL048C	GO:0045229	8	0.123600994725814
YLR454W	GO:0045229	9	0.119594288809446
YEL070W	GO:0045229	10	0.119008801446121
YDL156W	GO:0006310	1	0.597057258870688
YBR025C	GO:0006310	2	0.142541330906724
YPL014W	GO:0006310	3	0.116163545711371
YBR284W	GO:0006310	4	0.107702006278655
YAR066W	GO:0006310	5	0.107597514818056
YKR013W	GO:0006310	6	0.102207669523779
YER092W	GO:0006310	7	0.0935332969286577
YNL237W	GO:0006310	8	0.0929118817081368
YDL241W	GO:0006310	9	0.0908712971586515
YGR052W	GO:0006310	10	0.0853657360755838
YIR014W	GO:0045892	1	0.156066101893896
YOL084W	GO:0045892	2	0.154876051082079
YDL121C	GO:0045892	3	0.132983635549582
YJL043W	GO:0045892	4	0.132165585180427
YJR134C	GO:0045892	5	0.131443505806994
YGL085W	GO:0045892	6	0.126809944379681
YDR336W	GO:0045892	7	0.11966149219759
YER092W	GO:0045892	8	0.114918347163455
YDR117C	GO:0045892	9	0.11375009332167
YCL036W	GO:0045892	10	0.112568593745584
YOL084W	GO:0051253	1	0.160802533069962
YJL043W	GO:0051253	2	0.160239125461882
YDR336W	GO:0051253	3	0.150370232384864
YIR014W	GO:0051253	4	0.144463051465721
YER060W	GO:0051253	5	0.126004069788552
YPL068C	GO:0051253	6	0.123670044030124
YJR134C	GO:0051253	7	0.123180036526946
YGL085W	GO:0051253	8	0.119198756227283
YER092W	GO:0051253	9	0.112709577053184
YDL183C	GO:0051253	10	0.110000827750732
YMR191W	GO:0006511	1	0.848631219927233
YCR076C	GO:0006511	2	0.654093534445873
YHR033W	GO:0006511	3	0.348045205218485
YPR117W	GO:0006511	4	0.253683274112839
YHR155W	GO:0006511	5	0.220917857938901
YDR179W-A	GO:0006511	6	0.209041671286189
YFR016C	GO:0006511	7	0.160901367734927
YBR242W	GO:0006511	8	0.155107830654606
YDL176W	GO:0006511	9	0.140496480133838
YDR332W	GO:0006511	10	0.0865937046249674
YIL175W	GO:0006914	1	0.498558815530731
YDL218W	GO:0006914	2	0.497322754802225
YDR119W	GO:0006914	3	0.493601343063002
YPR196W	GO:0006914	4	0.408056714084193
YBL049W	GO:0006914	5	0.405718315294034
YOR019W	GO:0006914	6	0.250633005205944
YPL103C	GO:0006914	7	0.250475410680446
YHR156C	GO:0006914	8	0.246924758305846
YGR295C	GO:0006914	9	0.206619574389412
YBR239C	GO:0006914	10	0.169491323259699
YMR191W	GO:0019941	1	0.846244721028458
YCR076C	GO:0019941	2	0.643736954314096
YHR033W	GO:0019941	3	0.349349987015467
YPR117W	GO:0019941	4	0.253392503241996
YDR179W-A	GO:0019941	5	0.218420682458863
YHR155W	GO:0019941	6	0.204358417962317
YFR016C	GO:0019941	7	0.151176318601242
YBR242W	GO:0019941	8	0.143577695913018
YDL176W	GO:0019941	9	0.136889638656263
YLR278C	GO:0019941	10	0.0825210285684646
YEL025C	GO:0022607	1	0.299302714617886
YGR052W	GO:0022607	2	0.165321591660635
YCL036W	GO:0022607	3	0.157017821629171
YLR312C	GO:0022607	4	0.155433764701699
YIR014W	GO:0022607	5	0.153118481209915
YPL165C	GO:0022607	6	0.150318533893307
YKL207W	GO:0022607	7	0.142298166651872
YLR064W	GO:0022607	8	0.140310254138333
YOL015W	GO:0022607	9	0.130215550334057
YBR242W	GO:0022607	10	0.129651123945542
YNL208W	GO:0051301	1	0.411049242541506
YMR086W	GO:0051301	2	0.215678234314533
YER184C	GO:0051301	3	0.213604808213478
YOL070C	GO:0051301	4	0.200388910668475
YIL067C	GO:0051301	5	0.191368526191461
YIR036C	GO:0051301	6	0.151029182288937
YGL242C	GO:0051301	7	0.145744267667126
YDL203C	GO:0051301	8	0.145528051905675
YGR106C	GO:0051301	9	0.136203987395346
YGR237C	GO:0051301	10	0.128298004100937
YMR191W	GO:0051603	1	0.85184878773957
YCR076C	GO:0051603	2	0.652977304767257
YHR033W	GO:0051603	3	0.341863820984795
YPR117W	GO:0051603	4	0.259040520603537
YHR155W	GO:0051603	5	0.217752805212892
YDR179W-A	GO:0051603	6	0.211082233866761
YFR016C	GO:0051603	7	0.158160697714286
YBR242W	GO:0051603	8	0.147817115359616
YDL176W	GO:0051603	9	0.140322654819968
YDR332W	GO:0051603	10	0.0830726442211678
YGL128C	GO:0006397	1	0.999524421465255
YBL104C	GO:0006397	2	0.99766892508556
YHR156C	GO:0006397	3	0.993582367114293
YOL029C	GO:0006397	4	0.113781599298298
YPL064C	GO:0006397	5	0.107738035562242
YMR233W	GO:0006397	6	0.0928874618568291
YDR482C	GO:0006397	7	0.0873933431198017
YIL108W	GO:0006397	8	0.0701634357690504
YNL092W	GO:0006397	9	0.0590978301909266
YDL085C-A	GO:0006397	10	0.0585541247299935
YMR102C	GO:0016481	1	0.186163093568745
YIR014W	GO:0016481	2	0.162368728655057
YOL084W	GO:0016481	3	0.137585197415574
YJR134C	GO:0016481	4	0.133070606159535
YJL043W	GO:0016481	5	0.132020637150872
YDR336W	GO:0016481	6	0.130715266494911
YKR018C	GO:0016481	7	0.129751662971438
YGL085W	GO:0016481	8	0.128354223372099
YCL036W	GO:0016481	9	0.123224159338473
YER060W	GO:0016481	10	0.122394850180939
YMR102C	GO:0010629	1	0.175055848757987
YOL084W	GO:0010629	2	0.160062509953959
YIR014W	GO:0010629	3	0.147851241393409
YKR018C	GO:0010629	4	0.145187505477832
YNR004W	GO:0010629	5	0.13390793453723
YDR336W	GO:0010629	6	0.132639997232343
YJR134C	GO:0010629	7	0.131551376752825
YDL121C	GO:0010629	8	0.128194493260265
YGL085W	GO:0010629	9	0.126985964810158
YJL043W	GO:0010629	10	0.125234147306103
YER092W	GO:0006338	1	0.692070974457388
YNL215W	GO:0006338	2	0.610142382076437
YER041W	GO:0006338	3	0.166745053553494
YPR106W	GO:0006338	4	0.137195447125515
YIL130W	GO:0006338	5	0.10699166934164
YPR004C	GO:0006338	6	0.0917938476838863
YJR098C	GO:0006338	7	0.0739778887877724
YLR422W	GO:0006338	8	0.0735899781848146
YNL295W	GO:0006338	9	0.0633263860060933
YCL036W	GO:0006338	10	0.0564830477769682
YDL176W	GO:0044262	1	0.292148942821679
YDL048C	GO:0044262	2	0.230121662063251
YOL092W	GO:0044262	3	0.203480675921389
YIL177C	GO:0044262	4	0.20282290627937
YLR187W	GO:0044262	5	0.188677173258443
YNL168C	GO:0044262	6	0.156517368346312
YPR084W	GO:0044262	7	0.138719613096957
YKL065C	GO:0044262	8	0.126001904145121
YGR053C	GO:0044262	9	0.124333899799683
YMR086W	GO:0044262	10	0.122982517125263
YBR025C	GO:0006520	1	0.214053779268836
YPR091C	GO:0006520	2	0.213009330629612
YMR315W	GO:0006520	3	0.20539774844866
YLR187W	GO:0006520	4	0.143921366462438
YJL066C	GO:0006520	5	0.143776972887298
YIR007W	GO:0006520	6	0.140131133484914
YLR412W	GO:0006520	7	0.128770102073664
YPL105C	GO:0006520	8	0.120095294138794
YNL212W	GO:0006520	9	0.118966141931425
YNL019C	GO:0006520	10	0.116028083581301
YDL176W	GO:0006066	1	0.220026103546719
YBR062C	GO:0006066	2	0.206373446640795
YNL168C	GO:0006066	3	0.182002040886432
YML018C	GO:0006066	4	0.143586561743199
YJL049W	GO:0006066	5	0.116363889437612
YGR068C	GO:0006066	6	0.112172056094465
YPL109C	GO:0006066	7	0.109607578758403
YBR302C	GO:0006066	8	0.10960429285058
YNL155W	GO:0006066	9	0.107095412690606
YKL065C	GO:0006066	10	0.10683200379594
YDR124W	GO:0015980	1	0.155480076354467
YDL089W	GO:0015980	2	0.142189743322723
YJL066C	GO:0015980	3	0.130153336263157
YOR161C	GO:0015980	4	0.128974144887464
YDR333C	GO:0015980	5	0.125158581560108
YKL071W	GO:0015980	6	0.123509340566842
YJL046W	GO:0015980	7	0.12258959418892
YLR352W	GO:0015980	8	0.122253468308152
YCL056C	GO:0015980	9	0.114099323626821
YHR132W-A	GO:0015980	10	0.11272062467962
YMR191W	GO:0043632	1	0.850688669802978
YCR076C	GO:0043632	2	0.657541440746165
YHR033W	GO:0043632	3	0.351777199003191
YPR117W	GO:0043632	4	0.25728010839601
YHR155W	GO:0043632	5	0.222116461197708
YDR179W-A	GO:0043632	6	0.216271297521983
YFR016C	GO:0043632	7	0.166238966749607
YBR242W	GO:0043632	8	0.154528322914466
YDL176W	GO:0043632	9	0.141698378147954
YDR332W	GO:0043632	10	0.0881709744526685
YAL049C	GO:0048193	1	0.818015078255333
YNL144C	GO:0048193	2	0.75806805234053
YKR021W	GO:0048193	3	0.756239393847324
YKR015C	GO:0048193	4	0.738895352688285
YOR389W	GO:0048193	5	0.484628287505103
YBR141C	GO:0048193	6	0.41355030025208
YFL052W	GO:0048193	7	0.41285031526
YLR065C	GO:0048193	8	0.38040163682521
YNR071C	GO:0048193	9	0.369317011275645
YFL034W	GO:0048193	10	0.330215514452692
YNL208W	GO:0016044	1	0.695341841557372
YGL242C	GO:0016044	2	0.25968818439045
YMR086W	GO:0016044	3	0.225983988092207
YGR130C	GO:0016044	4	0.182786314610771
YMR085W	GO:0016044	5	0.181585338292794
YNL019C	GO:0016044	6	0.177640054526392
YIR036C	GO:0016044	7	0.173956239774674
YHR035W	GO:0016044	8	0.165448933523045
YIL174W	GO:0016044	9	0.155258815507912
YMR196W	GO:0016044	10	0.149317381543193
YBR025C	GO:0006414	1	0.0436396901629656
YOL019W	GO:0006414	2	0.0166434378777323
YJR138W	GO:0006414	3	0.0115187557951025
YLL023C	GO:0006414	4	0.00976149387301502
YLR287C	GO:0006414	5	0.00858586291467852
YDR169C	GO:0006414	6	0.00836435435502716
YJL062W-A	GO:0006414	7	0.00836435435502716
YLR168C	GO:0006414	8	0.00829884878979663
YGL157W	GO:0006414	9	0.0082149628374435
YER134C	GO:0006414	10	0.00816955436009236
YDL176W	GO:0009890	1	0.646196698087813
YDR117C	GO:0009890	2	0.185706173772482
YMR102C	GO:0009890	3	0.163951392315
YIR014W	GO:0009890	4	0.153780558656377
YKR018C	GO:0009890	5	0.135226361287914
YDR336W	GO:0009890	6	0.130440001252809
YJL043W	GO:0009890	7	0.128903035163564
YJR134C	GO:0009890	8	0.127704299577019
YLR278C	GO:0009890	9	0.124691147869428
YGL085W	GO:0009890	10	0.123556142566748
YMR315W	GO:0006519	1	0.219315367093539
YPR091C	GO:0006519	2	0.210369786060208
YBR025C	GO:0006519	3	0.182734587135081
YAR062W	GO:0006519	4	0.153988111052235
YIR007W	GO:0006519	5	0.146370320293175
YLR187W	GO:0006519	6	0.143337120091471
YJL066C	GO:0006519	7	0.139593928023253
YLR412W	GO:0006519	8	0.137805980125667
YPL105C	GO:0006519	9	0.127439495535989
YOR161C	GO:0006519	10	0.125703565308014
YPR091C	GO:0009308	1	0.210750587824208
YMR315W	GO:0009308	2	0.201038282764554
YBR025C	GO:0009308	3	0.185009120387746
YMR034C	GO:0009308	4	0.164265375509711
YJL066C	GO:0009308	5	0.145949597805502
YLR187W	GO:0009308	6	0.14088604331256
YIR007W	GO:0009308	7	0.139349787150086
YLR412W	GO:0009308	8	0.131592242502076
YOR161C	GO:0009308	9	0.126889578912714
YPL105C	GO:0009308	10	0.125087696998156
YMR265C	GO:0007005	1	0.251729416603731
YDL169C	GO:0007005	2	0.186863976732208
YGR110W	GO:0007005	3	0.171165540042295
YDL186W	GO:0007005	4	0.161951261779235
YGL160W	GO:0007005	5	0.153773492071133
YIR014W	GO:0007005	6	0.148674693100681
YMR253C	GO:0007005	7	0.129432743618978
YHL021C	GO:0007005	8	0.125127372664332
YHL010C	GO:0007005	9	0.124174885845701
YJL066C	GO:0007005	10	0.12394705773926
YDL048C	GO:0005975	1	0.311522901441347
YDL176W	GO:0005975	2	0.272258098458503
YOL092W	GO:0005975	3	0.227650864549224
YPL191C	GO:0005975	4	0.202215498025342
YIL177C	GO:0005975	5	0.191790311116639
YLR187W	GO:0005975	6	0.169456264447449
YMR160W	GO:0005975	7	0.158499000193739
YNL168C	GO:0005975	8	0.156883685958069
YEL077C	GO:0005975	9	0.136888062348031
YMR114C	GO:0005975	10	0.133342356995706
YDL156W	GO:0006260	1	0.841162676527076
YMR181C	GO:0006260	2	0.300366422414898
YPR117W	GO:0006260	3	0.203511561543309
YOR296W	GO:0006260	4	0.161054403706883
YBR141C	GO:0006260	5	0.125723349881797
YDL048C	GO:0006260	6	0.119121198309309
YNL144C	GO:0006260	7	0.115314820086801
YPR106W	GO:0006260	8	0.114656921760428
YJR098C	GO:0006260	9	0.112993117794219
YBR220C	GO:0006260	10	0.111768895902931
YJR008W	GO:0006796	1	0.264595425228688
YKL027W	GO:0006796	2	0.241121118709288
YOL159C	GO:0006796	3	0.222417812038893
YJL132W	GO:0006796	4	0.206747412333024
YDR458C	GO:0006796	5	0.206407763038269
YMR118C	GO:0006796	6	0.201968726687975
YHR131C	GO:0006796	7	0.200774750698598
YER158C	GO:0006796	8	0.188037818260009
YHR132W-A	GO:0006796	9	0.186619332641462
YOL024W	GO:0006796	10	0.177013647834943
YDL156W	GO:0010605	1	0.19740619913777
YPR117W	GO:0010605	2	0.193535086094547
YDL121C	GO:0010605	3	0.168185281884112
YDR117C	GO:0010605	4	0.160195924626991
YMR102C	GO:0010605	5	0.14780736111786
YIR014W	GO:0010605	6	0.132006916905183
YER071C	GO:0010605	7	0.125883518953074
YKR018C	GO:0010605	8	0.124178765516916
YIR003W	GO:0010605	9	0.121602274368498
YJR134C	GO:0010605	10	0.11976599904595
YIL130W	GO:0006357	1	0.171259553162407
YER092W	GO:0006357	2	0.166419169414104
YNL215W	GO:0006357	3	0.166379970507404
YEL025C	GO:0006357	4	0.152859608233134
YDL183C	GO:0006357	5	0.134921863530422
YKL219W	GO:0006357	6	0.117213508951171
YOL084W	GO:0006357	7	0.1052117899654
YCR082W	GO:0006357	8	0.100351662630445
YLR419W	GO:0006357	9	0.0998033661636275
YER060W	GO:0006357	10	0.0960315515241267
YDL156W	GO:0042592	1	0.497684951894713
YGL083W	GO:0042592	2	0.222389962939979
YHR131C	GO:0042592	3	0.194762768304987
YKL050C	GO:0042592	4	0.155956800798733
YHR140W	GO:0042592	5	0.1545069723926
YER079W	GO:0042592	6	0.152292875887241
YOL073C	GO:0042592	7	0.151860794644879
YLR407W	GO:0042592	8	0.148105231430271
YIR036C	GO:0042592	9	0.147858182190754
YDR051C	GO:0042592	10	0.145851339757416
YKL027W	GO:0044255	1	0.302887550380332
YNR021W	GO:0044255	2	0.232582888122601
YJR129C	GO:0044255	3	0.225506284969235
YCL049C	GO:0044255	4	0.213560733086586
YOR161C	GO:0044255	5	0.187382876504805
YOL073C	GO:0044255	6	0.173306438316437
YOR264W	GO:0044255	7	0.147424381494975
YGR079W	GO:0044255	8	0.147175662049975
YGL176C	GO:0044255	9	0.14591677328262
YKL222C	GO:0044255	10	0.143160482197009
YDR117C	GO:0045934	1	0.156817317650296
YMR102C	GO:0045934	2	0.148217369588424
YHR202W	GO:0045934	3	0.131462671195842
YIR014W	GO:0045934	4	0.129047885403258
YDL156W	GO:0045934	5	0.12692664632127
YJR134C	GO:0045934	6	0.116940977196319
YKR018C	GO:0045934	7	0.116075718868418
YOL084W	GO:0045934	8	0.114286609540067
YGL085W	GO:0045934	9	0.113670698875316
YDR336W	GO:0045934	10	0.111563100215432
YLR278C	GO:0010557	1	0.0819001459008822
YER077C	GO:0010557	2	0.0720096037348853
YOL084W	GO:0010557	3	0.0709756891961194
YDR239C	GO:0010557	4	0.0688084078971222
YNL165W	GO:0010557	5	0.0665221436218021
YDL183C	GO:0010557	6	0.0625782198690779
YPR045C	GO:0010557	7	0.0620707601123987
YER140W	GO:0010557	8	0.059414085150887
YMR259C	GO:0010557	9	0.0594093120196436
YMR086W	GO:0010557	10	0.05850955810657
YMR034C	GO:0006807	1	0.31026108059741
YPR091C	GO:0006807	2	0.233774412936124
YBR025C	GO:0006807	3	0.233646906975633
YMR315W	GO:0006807	4	0.222301255850798
YLR412W	GO:0006807	5	0.206594288605791
YOR389W	GO:0006807	6	0.1954143694189
YIL177C	GO:0006807	7	0.191525124448803
YJL049W	GO:0006807	8	0.170695405648996
YCR100C	GO:0006807	9	0.167878040576184
YLR187W	GO:0006807	10	0.164508806217851
YDL156W	GO:0006281	1	0.362771367082396
YMR181C	GO:0006281	2	0.186459859951807
YDL027C	GO:0006281	3	0.14847244351285
YDL173W	GO:0006281	4	0.137270273153172
YGR237C	GO:0006281	5	0.134692443013428
YPR106W	GO:0006281	6	0.127680243925906
YLR454W	GO:0006281	7	0.125547406358865
YMR187C	GO:0006281	8	0.123315483210287
YER092W	GO:0006281	9	0.121726443769311
YHL013C	GO:0006281	10	0.120560249015541
YJR008W	GO:0006793	1	0.348249441867005
YKL027W	GO:0006793	2	0.308215629227958
YOL159C	GO:0006793	3	0.301131798979143
YER158C	GO:0006793	4	0.256986983876698
YOL024W	GO:0006793	5	0.228426381631504
YIL151C	GO:0006793	6	0.225584906787379
YHR131C	GO:0006793	7	0.18882556279358
YPR084W	GO:0006793	8	0.187389986804521
YOL036W	GO:0006793	9	0.186931007838615
YDR458C	GO:0006793	10	0.185053548833673
YKL027W	GO:0006629	1	0.298132122225742
YJR129C	GO:0006629	2	0.225586306352965
YNR021W	GO:0006629	3	0.218691639727019
YCL049C	GO:0006629	4	0.21159948390235
YGR079W	GO:0006629	5	0.190497975404601
YOR161C	GO:0006629	6	0.185557875747365
YOL073C	GO:0006629	7	0.171225958351344
YBR302C	GO:0006629	8	0.169299395966881
YOR264W	GO:0006629	9	0.155520746897203
YAR027W	GO:0006629	10	0.146382176341538
YLR352W	GO:0006091	1	0.178498495841151
YBR062C	GO:0006091	2	0.176516204766078
YML018C	GO:0006091	3	0.167706334634091
YNL168C	GO:0006091	4	0.159251823631919
YLR187W	GO:0006091	5	0.153122734093862
YDR124W	GO:0006091	6	0.151019981410432
YDL089W	GO:0006091	7	0.141489960538413
YEL023C	GO:0006091	8	0.139060739072663
YJL046W	GO:0006091	9	0.126368947095132
YDR333C	GO:0006091	10	0.123873708790551
YMR191W	GO:0006508	1	0.860687280504808
YCR076C	GO:0006508	2	0.608780757984518
YHR033W	GO:0006508	3	0.409543757753764
YPR117W	GO:0006508	4	0.310876146322689
YDR179W-A	GO:0006508	5	0.25750935287212
YHR155W	GO:0006508	6	0.231271313608835
YFR016C	GO:0006508	7	0.178794680163727
YBR242W	GO:0006508	8	0.1735247113948
YDR332W	GO:0006508	9	0.168947143669856
YDL176W	GO:0006508	10	0.164316837515574
YGL128C	GO:0009451	1	0.171517621903809
YBL104C	GO:0009451	2	0.112753210440012
YDR482C	GO:0009451	3	0.101643183133329
YMR102C	GO:0009451	4	0.0998644033328663
YPL236C	GO:0009451	5	0.096972016844462
YHR156C	GO:0009451	6	0.0835087516131673
YDR119W	GO:0009451	7	0.0833385116568668
YDL121C	GO:0009451	8	0.0800563941384854
YDR506C	GO:0009451	9	0.0780571731348327
YBL066C	GO:0009451	10	0.0773049304362058
YMR191W	GO:0044257	1	0.78512206903599
YCR076C	GO:0044257	2	0.601774224269183
YHR033W	GO:0044257	3	0.422968982889024
YDR179W-A	GO:0044257	4	0.350078583463565
YPR117W	GO:0044257	5	0.279191851649476
YHR155W	GO:0044257	6	0.237156560312865
YBR242W	GO:0044257	7	0.218154966161961
YFR016C	GO:0044257	8	0.187727238668329
YDL176W	GO:0044257	9	0.167692973961634
YER047C	GO:0044257	10	0.144339834149232
YDL176W	GO:0031324	1	0.592790445344002
YDL156W	GO:0031324	2	0.180579050965356
YDR117C	GO:0031324	3	0.166604033031312
YMR102C	GO:0031324	4	0.15665266887091
YOR093C	GO:0031324	5	0.142641345991557
YER071C	GO:0031324	6	0.138131388492587
YHR202W	GO:0031324	7	0.136019008423631
YIR003W	GO:0031324	8	0.134962355495788
YIR014W	GO:0031324	9	0.134621104056005
YDL121C	GO:0031324	10	0.129002261816269
YPL099C	GO:0007165	1	0.387734055964742
YCR030C	GO:0007165	2	0.214977641779048
YKL071W	GO:0007165	3	0.19187689329794
YLR454W	GO:0007165	4	0.184392774613212
YEL020C	GO:0007165	5	0.178059815210756
YHL010C	GO:0007165	6	0.169005934223077
YDR119W	GO:0007165	7	0.163539466716262
YJL043W	GO:0007165	8	0.162862649497171
YDR186C	GO:0007165	9	0.158420564618767
YDR336W	GO:0007165	10	0.157709562071293
YDL176W	GO:0009892	1	0.601309290303144
YDL156W	GO:0009892	2	0.186526283690747
YDR117C	GO:0009892	3	0.164411788527551
YMR102C	GO:0009892	4	0.154308956838713
YHR202W	GO:0009892	5	0.136766699709465
YER071C	GO:0009892	6	0.133482408007959
YIR014W	GO:0009892	7	0.133199522334358
YOR093C	GO:0009892	8	0.132154874194003
YKR018C	GO:0009892	9	0.130738597439076
YCR015C	GO:0009892	10	0.128381248845156
YGL128C	GO:0016071	1	0.999952753504563
YBL104C	GO:0016071	2	0.9997319716388
YHR156C	GO:0016071	3	0.999017869254154
YNR024W	GO:0016071	4	0.651696314303452
YML056C	GO:0016071	5	0.349787652022752
YPL064C	GO:0016071	6	0.223985853788499
YDR482C	GO:0016071	7	0.187811544921029
YOL029C	GO:0016071	8	0.179064079868346
YIL108W	GO:0016071	9	0.15430145341436
YMR233W	GO:0016071	10	0.153588701732328
YER048C	GO:0007010	1	0.656110299297316
YNL212W	GO:0007010	2	0.622155730649563
YNL208W	GO:0007010	3	0.46893005054499
YGL242C	GO:0007010	4	0.285790119364802
YMR086W	GO:0007010	5	0.27973878823269
YMR265C	GO:0007010	6	0.234650343499764
YIR003W	GO:0007010	7	0.213862613942274
YCR087C-A	GO:0007010	8	0.200528314876609
YBR108W	GO:0007010	9	0.19538930278898
YGR130C	GO:0007010	10	0.184805556976647
YDL156W	GO:0000279	1	0.752421750218125
YNR071C	GO:0000279	2	0.214836135596986
YBL059C-A	GO:0000279	3	0.177085163165039
YKR021W	GO:0000279	4	0.16581829541917
YMR085W	GO:0000279	5	0.164216135194969
YOR246C	GO:0000279	6	0.154532431072093
YDR267C	GO:0000279	7	0.144366282883802
YGR012W	GO:0000279	8	0.140119799769662
YER158C	GO:0000279	9	0.137417107590248
YEL077C	GO:0000279	10	0.134635086288922
YMR191W	GO:0030163	1	0.806480053389224
YCR076C	GO:0030163	2	0.592537559010435
YHR033W	GO:0030163	3	0.414032477142176
YDR179W-A	GO:0030163	4	0.373648222092057
YPR117W	GO:0030163	5	0.318881894557373
YHR155W	GO:0030163	6	0.23767709104639
YBR242W	GO:0030163	7	0.211973759799066
YFR016C	GO:0030163	8	0.190351005159191
YDL176W	GO:0030163	9	0.17075254671283
YER047C	GO:0030163	10	0.148779314716075
YBR025C	GO:0006417	1	0.667552921646257
YJR138W	GO:0006417	2	0.202028930915429
YOR093C	GO:0006417	3	0.176647835383705
YNL212W	GO:0006417	4	0.170174839819346
YDR304C	GO:0006417	5	0.166345818454027
YPL109C	GO:0006417	6	0.161340099063604
YKL023W	GO:0006417	7	0.159832975315759
YML056C	GO:0006417	8	0.151704781174695
YOR111W	GO:0006417	9	0.15166818841211
YBL104C	GO:0006417	10	0.148137306685755
YBR025C	GO:0006913	1	0.387751685628415
YLR030W	GO:0006913	2	0.144006580147929
YHR182W	GO:0006913	3	0.127012730877399
YOL098C	GO:0006913	4	0.114326594327999
YBR270C	GO:0006913	5	0.0965631277013305
YMR085W	GO:0006913	6	0.0925748497149187
YLR151C	GO:0006913	7	0.0920905939215007
YLR247C	GO:0006913	8	0.0823276317115278
YGR207C	GO:0006913	9	0.0820312599408721
YPR174C	GO:0006913	10	0.0815899705449402
YBR025C	GO:0010608	1	0.655738625136226
YJR138W	GO:0010608	2	0.195845493734285
YOR093C	GO:0010608	3	0.181248731795471
YNL212W	GO:0010608	4	0.174350745498098
YPL109C	GO:0010608	5	0.167313612421652
YDR304C	GO:0010608	6	0.167065277843508
YKL023W	GO:0010608	7	0.160366367432666
YOR111W	GO:0010608	8	0.154571698589969
YMR315W	GO:0010608	9	0.147909973590594
YMR118C	GO:0010608	10	0.146872361405109
YBR025C	GO:0032268	1	0.627725622355547
YOR093C	GO:0032268	2	0.195330077472374
YJR138W	GO:0032268	3	0.192726910796835
YDR304C	GO:0032268	4	0.185223364570481
YNL212W	GO:0032268	5	0.168058940492367
YPL109C	GO:0032268	6	0.1607214695163
YKL023W	GO:0032268	7	0.157024429005044
YBL104C	GO:0032268	8	0.150620694155974
YNL168C	GO:0032268	9	0.148917032508646
YOR111W	GO:0032268	10	0.148498733430779
YNR024W	GO:0006364	1	0.250621230860568
YOR227W	GO:0006364	2	0.110439124417995
YCR087C-A	GO:0006364	3	0.101090949373686
YJL147C	GO:0006364	4	0.0548708963307217
YKL023W	GO:0006364	5	0.0527240591859045
YDR185C	GO:0006364	6	0.0484972903864094
YLR437C	GO:0006364	7	0.0466909829328806
YKR023W	GO:0006364	8	0.0453796346808886
YJR055W	GO:0006364	9	0.0436244931161561
YIL091C	GO:0006364	10	0.0432699199677743
YBR025C	GO:0031326	1	0.697798388359757
YDL176W	GO:0031326	2	0.229913940061136
YJR138W	GO:0031326	3	0.206955591490071
YKL023W	GO:0031326	4	0.193220951218124
YOR093C	GO:0031326	5	0.186783778881094
YNL212W	GO:0031326	6	0.182785154455454
YDR304C	GO:0031326	7	0.178425067395356
YPL109C	GO:0031326	8	0.176541578995744
YNR062C	GO:0031326	9	0.172094141267479
YOR111W	GO:0031326	10	0.15732345308792
YDL156W	GO:0006974	1	0.636414590658571
YER092W	GO:0006974	2	0.204667671401875
YMR181C	GO:0006974	3	0.178089174088761
YPR106W	GO:0006974	4	0.165465250336998
YDL173W	GO:0006974	5	0.164975566352112
YHR131C	GO:0006974	6	0.164971976833056
YBR025C	GO:0006974	7	0.164214271741342
YDL027C	GO:0006974	8	0.153488909472598
YNL215W	GO:0006974	9	0.150659738499164
YNL193W	GO:0006974	10	0.139497787685478
YBR025C	GO:0051169	1	0.394671078195748
YLR030W	GO:0051169	2	0.134588185645135
YHR182W	GO:0051169	3	0.133887149663238
YOL098C	GO:0051169	4	0.102404161532406
YMR085W	GO:0051169	5	0.0941480774886462
YBR270C	GO:0051169	6	0.0862475198106042
YOR352W	GO:0051169	7	0.0809725603349422
YPR174C	GO:0051169	8	0.0809725603349422
YLR151C	GO:0051169	9	0.0804535438515534
YGR207C	GO:0051169	10	0.0774956472295818
YDL176W	GO:0048523	1	0.599178298411045
YMR102C	GO:0048523	2	0.231310579821722
YPL034W	GO:0048523	3	0.209648524376123
YCL036W	GO:0048523	4	0.20031219493079
YEL057C	GO:0048523	5	0.189960375042074
YCR015C	GO:0048523	6	0.186684305347218
YDL156W	GO:0048523	7	0.181696477699146
YDL121C	GO:0048523	8	0.180323722675681
YDR117C	GO:0048523	9	0.174460281633976
YOL084W	GO:0048523	10	0.170293623947186
YLR271W	GO:0006605	1	0.379611826746456
YDL169C	GO:0006605	2	0.37950922702933
YBR141C	GO:0006605	3	0.366665873589089
YFL042C	GO:0006605	4	0.307036106008111
YCL026C-B	GO:0006605	5	0.264236114327795
YFR032C	GO:0006605	6	0.236234666019734
YGL160W	GO:0006605	7	0.236062915247661
YMR085W	GO:0006605	8	0.235444858228897
YFR023W	GO:0006605	9	0.23270044404257
YDR338C	GO:0006605	10	0.225989171186764
YLR312C	GO:0048869	1	0.271404424632651
YKL207W	GO:0048869	2	0.270284660847327
YIL067C	GO:0048869	3	0.252381907764355
YMR086W	GO:0048869	4	0.241302601568322
YFR011C	GO:0048869	5	0.239426015591056
YGR052W	GO:0048869	6	0.235789458514076
YHR131C	GO:0048869	7	0.223745784368764
YAL027W	GO:0048869	8	0.219964997049942
YNL208W	GO:0048869	9	0.199222351685853
YCR076C	GO:0048869	10	0.188008647867392
YDL176W	GO:0048519	1	0.569828654965773
YMR102C	GO:0048519	2	0.2360592119345
YPL034W	GO:0048519	3	0.195808835630241
YCL036W	GO:0048519	4	0.190868398396105
YCR015C	GO:0048519	5	0.184144079122899
YDL121C	GO:0048519	6	0.178981795658385
YDL156W	GO:0048519	7	0.175989184161457
YEL057C	GO:0048519	8	0.174990767566836
YOL084W	GO:0048519	9	0.174608981273681
YDR117C	GO:0048519	10	0.172660138278753
YPL099C	GO:0007154	1	0.297978375367948
YEL020C	GO:0007154	2	0.209140222765572
YDR186C	GO:0007154	3	0.204364272350496
YIL067C	GO:0007154	4	0.189653919436866
YKL071W	GO:0007154	5	0.162940188886967
YLR454W	GO:0007154	6	0.153873215864663
YDR119W	GO:0007154	7	0.152944776557642
YDL183C	GO:0007154	8	0.150670532117148
YFR016C	GO:0007154	9	0.150166106274606
YLR271W	GO:0007154	10	0.147854091563305
YBR025C	GO:0019752	1	0.268344320655405
YPR091C	GO:0019752	2	0.264003012363728
YIR007W	GO:0019752	3	0.261390033972341
YDL176W	GO:0019752	4	0.24259900702821
YMR315W	GO:0019752	5	0.21841906201726
YML018C	GO:0019752	6	0.19170428706186
YGR125W	GO:0019752	7	0.186335722272732
YCR004C	GO:0019752	8	0.180937392538555
YNL168C	GO:0019752	9	0.180477727823793
YOR161C	GO:0019752	10	0.179337074391916
YBR025C	GO:0051246	1	0.572835718403598
YJR138W	GO:0051246	2	0.231165808264378
YOR093C	GO:0051246	3	0.188762382635131
YDR304C	GO:0051246	4	0.175607792088913
YGR126W	GO:0051246	5	0.164825831474866
YNL212W	GO:0051246	6	0.162886744922257
YPL109C	GO:0051246	7	0.155993941678567
YKL023W	GO:0051246	8	0.152110070185144
YJR107W	GO:0051246	9	0.150643404626049
YNL168C	GO:0051246	10	0.145308307952139
YER092W	GO:0016568	1	0.738512042287719
YNL215W	GO:0016568	2	0.671821154977936
YER041W	GO:0016568	3	0.157202937957439
YIL130W	GO:0016568	4	0.147609653736555
YCR082W	GO:0016568	5	0.127869427632056
YPR106W	GO:0016568	6	0.123103249078026
YPL222W	GO:0016568	7	0.101129139860472
YPR004C	GO:0016568	8	0.0978128149628457
YLR312C	GO:0016568	9	0.0945497689389328
YJL082W	GO:0016568	10	0.0836346057013104
YLR271W	GO:0006886	1	0.393494994027679
YBR141C	GO:0006886	2	0.343123792783605
YDL169C	GO:0006886	3	0.328860554450681
YFL042C	GO:0006886	4	0.292449778519836
YMR085W	GO:0006886	5	0.260085520110038
YCL026C-B	GO:0006886	6	0.24578267879859
YBR239C	GO:0006886	7	0.23808093880493
YFR032C	GO:0006886	8	0.225845723365165
YFR023W	GO:0006886	9	0.22448778971488
YGL160W	GO:0006886	10	0.222532731698213
YBR025C	GO:0006082	1	0.254046226923046
YIR007W	GO:0006082	2	0.247004373704722
YPR091C	GO:0006082	3	0.246832102746809
YDL176W	GO:0006082	4	0.23029804396706
YMR315W	GO:0006082	5	0.222561321544406
YML018C	GO:0006082	6	0.18434527465034
YGR125W	GO:0006082	7	0.1757655183225
YNL168C	GO:0006082	8	0.173908693712562
YNL193W	GO:0006082	9	0.167580669893499
YCR004C	GO:0006082	10	0.165127822624932
YBR141C	GO:0015031	1	0.440466075247313
YLR271W	GO:0015031	2	0.404379935274321
YFL042C	GO:0015031	3	0.317500239152633
YDL169C	GO:0015031	4	0.316969551048822
YCL026C-B	GO:0015031	5	0.256580304570644
YMR085W	GO:0015031	6	0.252229801599559
YFR023W	GO:0015031	7	0.241176026764129
YBR239C	GO:0015031	8	0.227560937929701
YDR338C	GO:0015031	9	0.217989569150501
YFR032C	GO:0015031	10	0.208541217915621
YJL132W	GO:0000278	1	0.215582117584551
YHR131C	GO:0000278	2	0.177853980853152
YCR082W	GO:0000278	3	0.170358719837233
YER041W	GO:0000278	4	0.164308268119711
YBR259W	GO:0000278	5	0.151894236143689
YJL126W	GO:0000278	6	0.150769714222936
YMR124W	GO:0000278	7	0.144234583066775
YNL165W	GO:0000278	8	0.144111102998459
YJL123C	GO:0000278	9	0.121812764008833
YGR203W	GO:0000278	10	0.12067369531301
YDL156W	GO:0065008	1	0.330812150673186
YDL169C	GO:0065008	2	0.295136765222912
YGR106C	GO:0065008	3	0.231865782458702
YKL050C	GO:0065008	4	0.217536559552335
YMR086W	GO:0065008	5	0.209990076274015
YMR148W	GO:0065008	6	0.206427319619031
YIL165C	GO:0065008	7	0.204351738165093
YJR149W	GO:0065008	8	0.196849366491227
YHR131C	GO:0065008	9	0.192537363272872
YNR065C	GO:0065008	10	0.192527993528619
YBR141C	GO:0045184	1	0.463070786003521
YLR271W	GO:0045184	2	0.418195029338285
YDL169C	GO:0045184	3	0.338358145431523
YFL042C	GO:0045184	4	0.322361122561455
YCL026C-B	GO:0045184	5	0.310588274283784
YMR085W	GO:0045184	6	0.277388141331415
YFR023W	GO:0045184	7	0.257085716866051
YIR014W	GO:0045184	8	0.252970070798648
YDR338C	GO:0045184	9	0.235894920173764
YFR032C	GO:0045184	10	0.221878671920531
YPR117W	GO:0000003	1	0.253869597391725
YIR036C	GO:0000003	2	0.232681257696217
YEL070W	GO:0000003	3	0.213252668700253
YJL082W	GO:0000003	4	0.202448756869719
YPL158C	GO:0000003	5	0.200206341829765
YDL156W	GO:0000003	6	0.200201259872781
YIL067C	GO:0000003	7	0.191741979368145
YNL019C	GO:0000003	8	0.186971419170895
YCR076C	GO:0000003	9	0.185570633353436
YNL208W	GO:0000003	10	0.184285158943115
YER092W	GO:0006325	1	0.793722516949168
YNL215W	GO:0006325	2	0.726528673209242
YIL130W	GO:0006325	3	0.2289758895464
YER041W	GO:0006325	4	0.187345987518974
YDL156W	GO:0006325	5	0.178458737285804
YPR106W	GO:0006325	6	0.15445889655808
YLR312C	GO:0006325	7	0.151815795045122
YCR082W	GO:0006325	8	0.145451041379874
YJR134C	GO:0006325	9	0.124935534147981
YEL025C	GO:0006325	10	0.118808915526986
YHR202W	GO:0006366	1	0.76250767726153
YNR068C	GO:0006366	2	0.542657464534435
YIL130W	GO:0006366	3	0.311640573258677
YER041W	GO:0006366	4	0.272280141929199
YDL027C	GO:0006366	5	0.237558443456384
YNL215W	GO:0006366	6	0.227995764669521
YER092W	GO:0006366	7	0.21103017093414
YEL025C	GO:0006366	8	0.201101868340957
YOR093C	GO:0006366	9	0.15653776071678
YDL183C	GO:0006366	10	0.149628751258793
YNR024W	GO:0034470	1	0.3822786384778
YOR227W	GO:0034470	2	0.184820862034964
YCR087C-A	GO:0034470	3	0.136598005790779
YJL147C	GO:0034470	4	0.096719611441455
YGR021W	GO:0034470	5	0.0964214243267636
YKR096W	GO:0034470	6	0.0937574233977115
YDR185C	GO:0034470	7	0.0926527634503478
YIR035C	GO:0034470	8	0.0926527634503478
YLR437C	GO:0034470	9	0.0890175454547929
YKR023W	GO:0034470	10	0.0845389693361304
YDR117C	GO:0010558	1	0.172269373706201
YMR102C	GO:0010558	2	0.164837035284894
YIR014W	GO:0010558	3	0.164418719482598
YOL084W	GO:0010558	4	0.141964213146977
YJL043W	GO:0010558	5	0.135071133927349
YDR336W	GO:0010558	6	0.133650280404861
YKR018C	GO:0010558	7	0.12706273341981
YJR134C	GO:0010558	8	0.118487956540244
YNR004W	GO:0010558	9	0.115376152209869
YGL085W	GO:0010558	10	0.114888830229505
YKL023W	GO:0065003	1	0.307005278785646
YOR227W	GO:0065003	2	0.240488269030127
YBL104C	GO:0065003	3	0.182890280594913
YPR116W	GO:0065003	4	0.157943238121026
YEL025C	GO:0065003	5	0.157516144049511
YGL128C	GO:0065003	6	0.156026385280576
YIL130W	GO:0065003	7	0.152303397067723
YIL043C	GO:0065003	8	0.144806362963686
YDL053C	GO:0065003	9	0.144260716435674
YGR126W	GO:0065003	10	0.138827302083383
YIL067C	GO:0032502	1	0.296877381226591
YHR131C	GO:0032502	2	0.244371852580435
YHR177W	GO:0032502	3	0.238164308987259
YMR086W	GO:0032502	4	0.224069289388387
YKL207W	GO:0032502	5	0.212269094111518
YLR312C	GO:0032502	6	0.210780730732356
YGR052W	GO:0032502	7	0.206882733901377
YJL132W	GO:0032502	8	0.203546539763034
YNL208W	GO:0032502	9	0.201815580587416
YFR011C	GO:0032502	10	0.201610482646187
YPL033C	GO:0042221	1	0.183608750221456
YLR460C	GO:0042221	2	0.163810747244071
YDR239C	GO:0042221	3	0.160834436093622
YJL163C	GO:0042221	4	0.156948152550879
YPL107W	GO:0042221	5	0.155559347896265
YPL077C	GO:0042221	6	0.152489867386672
YBR220C	GO:0042221	7	0.152293601393234
YKL133C	GO:0042221	8	0.151147476421432
YHR179W	GO:0042221	9	0.149727758024815
YDR374C	GO:0042221	10	0.146966302469248
YAL049C	GO:0016192	1	0.725867953146637
YNL144C	GO:0016192	2	0.685298956048042
YKR021W	GO:0016192	3	0.635764884115713
YKR015C	GO:0016192	4	0.565471188673406
YOR389W	GO:0016192	5	0.493948860876169
YNR071C	GO:0016192	6	0.460344336076275
YNL208W	GO:0016192	7	0.451290505938466
YLR065C	GO:0016192	8	0.444760155028819
YHL012W	GO:0016192	9	0.381854852633697
YBR141C	GO:0016192	10	0.363213757408046
YDL156W	GO:0022403	1	0.543792534365257
YAL049C	GO:0022403	2	0.231622628244261
YNL144C	GO:0022403	3	0.209229997153758
YHR131C	GO:0022403	4	0.195047793569287
YKR021W	GO:0022403	5	0.188035847771743
YER158C	GO:0022403	6	0.181921789202189
YLR290C	GO:0022403	7	0.180911425935194
YPL014W	GO:0022403	8	0.1726285774763
YJL132W	GO:0022403	9	0.169614286618256
YOL159C	GO:0022403	10	0.166240662839384
YNL215W	GO:0006355	1	0.35083301301823
YER092W	GO:0006355	2	0.330811280802699
YIL130W	GO:0006355	3	0.324117751143075
YDL183C	GO:0006355	4	0.261666020529086
YJL132W	GO:0006355	5	0.220788176226954
YEL025C	GO:0006355	6	0.201888166767828
YHR131C	GO:0006355	7	0.19654455434943
YOL015W	GO:0006355	8	0.193583260437714
YIR014W	GO:0006355	9	0.192298415522889
YOL084W	GO:0006355	10	0.191839104620454
YDL169C	GO:0008104	1	0.437822016300732
YLR271W	GO:0008104	2	0.314287219754087
YBR141C	GO:0008104	3	0.310162011808616
YIR014W	GO:0008104	4	0.305289396801606
YCL026C-B	GO:0008104	5	0.256254994196256
YLR030W	GO:0008104	6	0.254934873349042
YFL042C	GO:0008104	7	0.24897713149356
YOL138C	GO:0008104	8	0.235029616313057
YPL068C	GO:0008104	9	0.230748116868803
YOL024W	GO:0008104	10	0.224140616242221
YNL215W	GO:0051252	1	0.33187472579769
YER092W	GO:0051252	2	0.322787605391947
YIL130W	GO:0051252	3	0.310206026420158
YDL183C	GO:0051252	4	0.25731813175286
YJL132W	GO:0051252	5	0.225434512869188
YEL025C	GO:0051252	6	0.201987251146371
YHR131C	GO:0051252	7	0.193229074613309
YLR312C	GO:0051252	8	0.185437233719421
YOL084W	GO:0051252	9	0.184462948682601
YOL015W	GO:0051252	10	0.180737416301957
YMR191W	GO:0043285	1	0.883730126874942
YNR024W	GO:0043285	2	0.692172044180971
YCR076C	GO:0043285	3	0.642437382809559
YHR033W	GO:0043285	4	0.556896749626659
YDR179W-A	GO:0043285	5	0.510804044494848
YPR117W	GO:0043285	6	0.342210877473589
YHR155W	GO:0043285	7	0.288836020285638
YBR242W	GO:0043285	8	0.257871967385142
YOL029C	GO:0043285	9	0.231379401210791
YFR016C	GO:0043285	10	0.224778539222401
YKL023W	GO:0043933	1	0.29186597215126
YOR227W	GO:0043933	2	0.245624762381489
YBL104C	GO:0043933	3	0.198356963188305
YGL128C	GO:0043933	4	0.19050469871774
YEL025C	GO:0043933	5	0.187926160243389
YPR116W	GO:0043933	6	0.161959370458939
YIL130W	GO:0043933	7	0.157316402621872
YOR093C	GO:0043933	8	0.149332246026934
YHR156C	GO:0043933	9	0.14218372331201
YDL053C	GO:0043933	10	0.139606822510818
YMR191W	GO:0044265	1	0.84989154393777
YNR024W	GO:0044265	2	0.688844047634461
YCR076C	GO:0044265	3	0.636846341116086
YDR179W-A	GO:0044265	4	0.5139985487574
YHR033W	GO:0044265	5	0.48667967059627
YPR117W	GO:0044265	6	0.282667093175928
YFR016C	GO:0044265	7	0.276974745526914
YHR155W	GO:0044265	8	0.276036975107842
YBR242W	GO:0044265	9	0.252097708539497
YMR066W	GO:0044265	10	0.213113256852558
YOL159C	GO:0043687	1	0.329813150609557
YHR131C	GO:0043687	2	0.326648872646479
YJR008W	GO:0043687	3	0.305810375256926
YER158C	GO:0043687	4	0.286192055585657
YOL024W	GO:0043687	5	0.259473875271204
YCR082W	GO:0043687	6	0.244655054727405
YKR017C	GO:0043687	7	0.238253742381931
YMR111C	GO:0043687	8	0.231365765204674
YHR132W-A	GO:0043687	9	0.230707245041498
YCR095C	GO:0043687	10	0.224419784078527
YNL215W	GO:0045449	1	0.340614973610588
YER092W	GO:0045449	2	0.327220843598158
YIL130W	GO:0045449	3	0.310056651612302
YLR454W	GO:0045449	4	0.25097896397311
YEL025C	GO:0045449	5	0.249259246875927
YDL183C	GO:0045449	6	0.24332042417346
YOL084W	GO:0045449	7	0.22854057694242
YJL132W	GO:0045449	8	0.214052779092091
YER060W	GO:0045449	9	0.211322924477975
YOL015W	GO:0045449	10	0.201511030619099
YMR191W	GO:0009057	1	0.864012334271533
YNR024W	GO:0009057	2	0.675351769568801
YCR076C	GO:0009057	3	0.64352462054777
YDR179W-A	GO:0009057	4	0.605955398845857
YHR033W	GO:0009057	5	0.543720148528215
YPR117W	GO:0009057	6	0.335350714063058
YHR155W	GO:0009057	7	0.286959765663476
YFR016C	GO:0009057	8	0.271933012446669
YBR242W	GO:0009057	9	0.248658031287593
YLR278C	GO:0009057	10	0.238155427283436
YNR024W	GO:0016072	1	0.326195014778918
YCR087C-A	GO:0016072	2	0.200588649172875
YOR227W	GO:0016072	3	0.19325244162861
YKL133C	GO:0016072	4	0.152564627729591
YJR055W	GO:0016072	5	0.151516019909218
YHL044W	GO:0016072	6	0.126945271013686
YKL023W	GO:0016072	7	0.125846561547922
YDR222W	GO:0016072	8	0.125838969405643
YJL147C	GO:0016072	9	0.125020243249144
YDR185C	GO:0016072	10	0.122414418138974
YDL156W	GO:0022402	1	0.525785983534095
YAL049C	GO:0022402	2	0.363065033414965
YNL144C	GO:0022402	3	0.288970346836684
YKR015C	GO:0022402	4	0.253379729843004
YKR021W	GO:0022402	5	0.249693207176454
YOL138C	GO:0022402	6	0.223428679653353
YBR141C	GO:0022402	7	0.217180208460312
YHR131C	GO:0022402	8	0.213409324149792
YKL105C	GO:0022402	9	0.207973093250643
YLR454W	GO:0022402	10	0.202255566296983
YNL215W	GO:0019219	1	0.307177971495663
YER140W	GO:0019219	2	0.305638541415409
YER092W	GO:0019219	3	0.299489534545214
YIL130W	GO:0019219	4	0.294555768444125
YLR454W	GO:0019219	5	0.291363960503271
YJL132W	GO:0019219	6	0.254622328990024
YDL183C	GO:0019219	7	0.250594156615325
YEL025C	GO:0019219	8	0.237618000797957
YOL084W	GO:0019219	9	0.214717127325201
YKL219W	GO:0019219	10	0.214646304210182
YDL169C	GO:0033036	1	0.39407215433534
YBR141C	GO:0033036	2	0.302110441458976
YOL138C	GO:0033036	3	0.297036858283603
YLR030W	GO:0033036	4	0.290899808217501
YIR014W	GO:0033036	5	0.287049388935376
YBR025C	GO:0033036	6	0.285243781528593
YLR271W	GO:0033036	7	0.277772377281025
YOR093C	GO:0033036	8	0.238273036331888
YHL021C	GO:0033036	9	0.231342591288973
YCL026C-B	GO:0033036	10	0.21822353382637
YDL156W	GO:0051276	1	0.87251542023753
YER092W	GO:0051276	2	0.775770531727264
YNL215W	GO:0051276	3	0.668959574485925
YPR106W	GO:0051276	4	0.362085176029999
YIL130W	GO:0051276	5	0.30879033308663
YER041W	GO:0051276	6	0.277938605778523
YNL193W	GO:0051276	7	0.252297617728477
YMR181C	GO:0051276	8	0.199878655364313
YIL136W	GO:0051276	9	0.190692045347772
YLR312C	GO:0051276	10	0.182507895742056
YMR191W	GO:0044248	1	0.799919423938039
YNR024W	GO:0044248	2	0.668148479202365
YHR033W	GO:0044248	3	0.647508486765107
YCR076C	GO:0044248	4	0.625714263821793
YDR179W-A	GO:0044248	5	0.569166008513162
YPR117W	GO:0044248	6	0.31953628915122
YHR155W	GO:0044248	7	0.297485385778367
YOL073C	GO:0044248	8	0.285750341239067
YFR016C	GO:0044248	9	0.285249209621172
YFR023W	GO:0044248	10	0.28285012535576
YDL156W	GO:0006259	1	0.796913950640975
YBR025C	GO:0006259	2	0.500046043871527
YDL027C	GO:0006259	3	0.356776379972983
YER092W	GO:0006259	4	0.311991036905914
YLR454W	GO:0006259	5	0.272034862819067
YBR141C	GO:0006259	6	0.237466809134044
YNL193W	GO:0006259	7	0.235359682541036
YMR181C	GO:0006259	8	0.232834952313049
YJL043W	GO:0006259	9	0.232178809252639
YDR336W	GO:0006259	10	0.229654968253449
YMR191W	GO:0009056	1	0.832265104836586
YNR024W	GO:0009056	2	0.669973116232165
YCR076C	GO:0009056	3	0.633222540559893
YDR179W-A	GO:0009056	4	0.627976162743764
YHR033W	GO:0009056	5	0.618023383534476
YPR117W	GO:0009056	6	0.36697413165315
YFR023W	GO:0009056	7	0.342145419269416
YHR155W	GO:0009056	8	0.295818217763834
YFR016C	GO:0009056	9	0.29269056611922
YOL073C	GO:0009056	10	0.287329394735612
YDL156W	GO:0006950	1	0.475400443800571
YMR086W	GO:0006950	2	0.454070576412197
YDL173W	GO:0006950	3	0.428160313431114
YLR454W	GO:0006950	4	0.369636307771025
YMR085W	GO:0006950	5	0.354009184090105
YOR019W	GO:0006950	6	0.34832119052829
YDL027C	GO:0006950	7	0.336436621806315
YHR033W	GO:0006950	8	0.314098298945862
YMR148W	GO:0006950	9	0.313648569453793
YIL165C	GO:0006950	10	0.311300765423071
YGL128C	GO:0006396	1	0.993158648154216
YBL104C	GO:0006396	2	0.97495008676976
YHR156C	GO:0006396	3	0.930996222678328
YNR024W	GO:0006396	4	0.395958591027172
YPL064C	GO:0006396	5	0.260895877072686
YMR233W	GO:0006396	6	0.248907247362896
YDR482C	GO:0006396	7	0.24080122387386
YOR227W	GO:0006396	8	0.237409927701337
YOL029C	GO:0006396	9	0.198449972668702
YIL108W	GO:0006396	10	0.153491350840553
YDL156W	GO:0007049	1	0.513117495899997
YAL049C	GO:0007049	2	0.404659262785803
YNL144C	GO:0007049	3	0.314440315018627
YKR021W	GO:0007049	4	0.300117835702356
YBR141C	GO:0007049	5	0.284156258059036
YKR015C	GO:0007049	6	0.281728902610098
YNL193W	GO:0007049	7	0.263023101063628
YBR259W	GO:0007049	8	0.227674396317869
YER041W	GO:0007049	9	0.227103332980238
YPL014W	GO:0007049	10	0.225497724108734
YLR152C	GO:0006464	1	0.76205437968733
YLR049C	GO:0006464	2	0.602308791411782
YLR177W	GO:0006464	3	0.562764256198403
YPR003C	GO:0006464	4	0.535272826762057
YHR132W-A	GO:0006464	5	0.532261603972372
YKL207W	GO:0006464	6	0.456290553711313
YMR253C	GO:0006464	7	0.44638910873887
YBR302C	GO:0006464	8	0.440254024627387
YOL024W	GO:0006464	9	0.434040148454972
YAR027W	GO:0006464	10	0.408155864320454
YHR202W	GO:0006351	1	0.805373750688356
YNR068C	GO:0006351	2	0.66778148759924
YIL130W	GO:0006351	3	0.582919016593134
YNL215W	GO:0006351	4	0.380495904006855
YER041W	GO:0006351	5	0.349661722958629
YER092W	GO:0006351	6	0.344700010143229
YDL027C	GO:0006351	7	0.339376922018746
YIR024C	GO:0006351	8	0.324981098774363
YDL183C	GO:0006351	9	0.302932630459317
YCL036W	GO:0006351	10	0.297097912242337
YHR202W	GO:0032774	1	0.819506306009785
YNR068C	GO:0032774	2	0.676972693628089
YIL130W	GO:0032774	3	0.577769799308214
YNL215W	GO:0032774	4	0.386175208231754
YDL027C	GO:0032774	5	0.347603717685973
YER092W	GO:0032774	6	0.343926564670679
YER041W	GO:0032774	7	0.340526027870767
YIR024C	GO:0032774	8	0.321547232587699
YDL183C	GO:0032774	9	0.309110148663173
YCL036W	GO:0032774	10	0.305941742521356
YBR025C	GO:0009889	1	0.76624217675937
YOR093C	GO:0009889	2	0.414869442236777
YOR111W	GO:0009889	3	0.400805396276971
YDL176W	GO:0009889	4	0.387654966986199
YIL130W	GO:0009889	5	0.350408798049679
YER140W	GO:0009889	6	0.349246015905957
YBR194W	GO:0009889	7	0.331186072838066
YNL215W	GO:0009889	8	0.32871446697329
YDR304C	GO:0009889	9	0.314992984928577
YKR096W	GO:0009889	10	0.308123699924514
YHR202W	GO:0006350	1	0.819151897319339
YNR068C	GO:0006350	2	0.66795069398652
YIL130W	GO:0006350	3	0.594185390330635
YDL027C	GO:0006350	4	0.409988371988527
YNL215W	GO:0006350	5	0.394231953059152
YER041W	GO:0006350	6	0.357119730271209
YEL025C	GO:0006350	7	0.352264767002895
YER092W	GO:0006350	8	0.346003926090838
YMR102C	GO:0006350	9	0.341101472192096
YIR024C	GO:0006350	10	0.336490788437473
YML056C	GO:0042254	1	0.374681640039535
YOR227W	GO:0042254	2	0.345798248681126
YNR024W	GO:0042254	3	0.343707694504299
YCR087C-A	GO:0042254	4	0.284583226613387
YKL023W	GO:0042254	5	0.225088867227856
YOR052C	GO:0042254	6	0.204023050948454
YJR055W	GO:0042254	7	0.195591731747409
YDR026C	GO:0042254	8	0.195409024831554
YJR067C	GO:0042254	9	0.191504503242787
YKR096W	GO:0042254	10	0.189153090106418
YBR141C	GO:0046907	1	0.727396859320298
YDL169C	GO:0046907	2	0.712690848069804
YKR021W	GO:0046907	3	0.502259668633974
YLR030W	GO:0046907	4	0.488275994622052
YLR446W	GO:0046907	5	0.476064283939257
YHL012W	GO:0046907	6	0.470961249960211
YFL042C	GO:0046907	7	0.424338853488475
YOR378W	GO:0046907	8	0.414488447489703
YFR032C	GO:0046907	9	0.404480207238385
YLR271W	GO:0046907	10	0.40092808358171
YGR126W	GO:0006412	1	0.91211251787899
YML056C	GO:0006412	2	0.857330518551051
YLL023C	GO:0006412	3	0.774053415979508
YDL053C	GO:0006412	4	0.690502848311884
YIL043C	GO:0006412	5	0.658708438160005
YOR086C	GO:0006412	6	0.550873356054219
YJR138W	GO:0006412	7	0.487898753488786
YPL216W	GO:0006412	8	0.431469566844859
YML072C	GO:0006412	9	0.404096344179663
YKL023W	GO:0006412	10	0.370734402707886
YBR025C	GO:0031323	1	0.738861636981166
YOR093C	GO:0031323	2	0.486632530941696
YOR111W	GO:0031323	3	0.4381249647064
YDL176W	GO:0031323	4	0.421983100516363
YER140W	GO:0031323	5	0.409085237407375
YIL130W	GO:0031323	6	0.386308063505008
YKL219W	GO:0031323	7	0.340861937530495
YBR194W	GO:0031323	8	0.335627467042864
YNL215W	GO:0031323	9	0.324885228601261
YKR096W	GO:0031323	10	0.317655251935099
YBR141C	GO:0051649	1	0.748078582830117
YDL169C	GO:0051649	2	0.657519420969852
YKR021W	GO:0051649	3	0.501068358455434
YLR446W	GO:0051649	4	0.448995300985704
YLR030W	GO:0051649	5	0.445015679553474
YHL012W	GO:0051649	6	0.442026023246352
YOR389W	GO:0051649	7	0.426069474102573
YFL042C	GO:0051649	8	0.425844202599916
YLR271W	GO:0051649	9	0.395570597009481
YOR378W	GO:0051649	10	0.393488179045145
YML056C	GO:0022613	1	0.497689357200258
YNR024W	GO:0022613	2	0.354794596506849
YOR227W	GO:0022613	3	0.352156138865399
YCR087C-A	GO:0022613	4	0.299933832413897
YKL023W	GO:0022613	5	0.286556563451093
YPL064C	GO:0022613	6	0.218567408783981
YPR116W	GO:0022613	7	0.215915192035006
YOR052C	GO:0022613	8	0.215881545437398
YKR096W	GO:0022613	9	0.215252614034189
YIL091C	GO:0022613	10	0.211842920793696
YBR025C	GO:0019222	1	0.70780076417183
YOR093C	GO:0019222	2	0.453672639832535
YOR111W	GO:0019222	3	0.440824233725551
YDL176W	GO:0019222	4	0.418706816027418
YER140W	GO:0019222	5	0.408350721963458
YIL130W	GO:0019222	6	0.380509525153458
YKL219W	GO:0019222	7	0.349082277807682
YBR194W	GO:0019222	8	0.341151254291001
YNL215W	GO:0019222	9	0.326656376105443
YPL109C	GO:0019222	10	0.320766853517576
YLR152C	GO:0043412	1	0.662347283477108
YLR049C	GO:0043412	2	0.585825196977022
YLR177W	GO:0043412	3	0.531911351664418
YPR003C	GO:0043412	4	0.518557578333091
YHR132W-A	GO:0043412	5	0.49124828502376
YBR302C	GO:0043412	6	0.447058089404117
YMR111C	GO:0043412	7	0.429838906816786
YGR079W	GO:0043412	8	0.426816109553325
YJR008W	GO:0043412	9	0.414547959083743
YOL024W	GO:0043412	10	0.412438749343557
YAR027W	GO:0050896	1	0.479832282063953
YLR454W	GO:0050896	2	0.437918889696416
YML118W	GO:0050896	3	0.421757851979619
YPL158C	GO:0050896	4	0.409108219289447
YPL033C	GO:0050896	5	0.400998877256226
YDL173W	GO:0050896	6	0.386747204716862
YDL156W	GO:0050896	7	0.368683352648034
YHR033W	GO:0050896	8	0.368217667685982
YOL084W	GO:0050896	9	0.36205251024543
YMR187C	GO:0050896	10	0.358893694767986
YBR141C	GO:0051641	1	0.721652098766067
YDL169C	GO:0051641	2	0.666109648186089
YKR021W	GO:0051641	3	0.468107202107957
YLR030W	GO:0051641	4	0.463403773172926
YHL012W	GO:0051641	5	0.428736841712845
YLR446W	GO:0051641	6	0.416356858533999
YFR032C	GO:0051641	7	0.411589888705566
YGL160W	GO:0051641	8	0.406765617141703
YOR378W	GO:0051641	9	0.3898679227018
YFL042C	GO:0051641	10	0.387641103226885
YBR025C	GO:0050794	1	0.739576941314608
YOR111W	GO:0050794	2	0.552606156794484
YDL176W	GO:0050794	3	0.489017377138443
YOR093C	GO:0050794	4	0.482694934350208
YLR454W	GO:0050794	5	0.479552877531681
YER140W	GO:0050794	6	0.43741017984129
YKL219W	GO:0050794	7	0.433072241876542
YJR138W	GO:0050794	8	0.427910203853944
YIL130W	GO:0050794	9	0.409900030821187
YPL216W	GO:0050794	10	0.409101893266793
YBR025C	GO:0043284	1	0.809614295089955
YHR202W	GO:0043284	2	0.637418957942517
YNR068C	GO:0043284	3	0.544759037659014
YDL156W	GO:0043284	4	0.505518773534632
YIL130W	GO:0043284	5	0.466880498542447
YDL048C	GO:0043284	6	0.430971331474955
YOR093C	GO:0043284	7	0.406231776101073
YNL215W	GO:0043284	8	0.392089140534434
YNL193W	GO:0043284	9	0.383364351566024
YMR102C	GO:0043284	10	0.376091841662152
YBR025C	GO:0050789	1	0.72984864366105
YOR111W	GO:0050789	2	0.563114733010358
YLR454W	GO:0050789	3	0.500378900433571
YDL176W	GO:0050789	4	0.49053581866475
YOR093C	GO:0050789	5	0.474520354562532
YJR138W	GO:0050789	6	0.445096222249046
YER140W	GO:0050789	7	0.437507410872446
YKL219W	GO:0050789	8	0.436516675564181
YPL216W	GO:0050789	9	0.431849658443577
YIL130W	GO:0050789	10	0.415407165189905
YBR141C	GO:0006810	1	0.827844500756461
YOR389W	GO:0006810	2	0.733591073602127
YCL026C-B	GO:0006810	3	0.699503020185854
YOR291W	GO:0006810	4	0.638051284273069
YDL169C	GO:0006810	5	0.62914792236935
YFL042C	GO:0006810	6	0.587774663655986
YLR152C	GO:0006810	7	0.58251663775973
YPR085C	GO:0006810	8	0.576566911856973
YDR338C	GO:0006810	9	0.568497445335791
YBR227C	GO:0006810	10	0.546120236469489
YBR141C	GO:0051234	1	0.822127630793711
YOR389W	GO:0051234	2	0.753036938551812
YCL026C-B	GO:0051234	3	0.710903929147482
YOR291W	GO:0051234	4	0.651771754151815
YDL169C	GO:0051234	5	0.628092214530264
YLR152C	GO:0051234	6	0.615132481543008
YFL042C	GO:0051234	7	0.590808724123512
YPR085C	GO:0051234	8	0.583213753974333
YDR338C	GO:0051234	9	0.565183001874141
YBR227C	GO:0051234	10	0.553535536700682
YBR025C	GO:0010556	1	0.75915931401168
YOR093C	GO:0010556	2	0.410128802430865
YOR111W	GO:0010556	3	0.400721959019209
YIL130W	GO:0010556	4	0.349407820905675
YER140W	GO:0010556	5	0.314897156314257
YBR194W	GO:0010556	6	0.306825113833647
YNL215W	GO:0010556	7	0.306553797293149
YDR304C	GO:0010556	8	0.305292471011308
YKR096W	GO:0010556	9	0.301490136536951
YMR102C	GO:0010556	10	0.295557783204224
YBR025C	GO:0010468	1	0.755705917220293
YOR093C	GO:0010468	2	0.412940051361835
YOR111W	GO:0010468	3	0.402451194258236
YJR138W	GO:0010468	4	0.35668972742443
YIL130W	GO:0010468	5	0.347411560510498
YBR194W	GO:0010468	6	0.317052562731257
YER140W	GO:0010468	7	0.309427971609361
YNL215W	GO:0010468	8	0.308814987522193
YKR096W	GO:0010468	9	0.303360111931855
YDR304C	GO:0010468	10	0.301365531668078
YBR141C	GO:0051179	1	0.81959676097623
YOR389W	GO:0051179	2	0.731536450705437
YCL026C-B	GO:0051179	3	0.703589196110745
YDL169C	GO:0051179	4	0.651502241588397
YOR291W	GO:0051179	5	0.640168074532642
YPR085C	GO:0051179	6	0.612412399400571
YLR152C	GO:0051179	7	0.58624045467599
YBR227C	GO:0051179	8	0.575519986404877
YFL042C	GO:0051179	9	0.571767776195065
YDR338C	GO:0051179	10	0.557128567261878
YBR025C	GO:0060255	1	0.740191727866822
YOR093C	GO:0060255	2	0.45294963967595
YOR111W	GO:0060255	3	0.399236211852919
YIL130W	GO:0060255	4	0.379131220419433
YBR194W	GO:0060255	5	0.324527180668472
YDR304C	GO:0060255	6	0.31079947496466
YNL215W	GO:0060255	7	0.309646250736641
YKR096W	GO:0060255	8	0.306392731995458
YER140W	GO:0060255	9	0.304894004704481
YMR102C	GO:0060255	10	0.301923469033387
YBR025C	GO:0065007	1	0.730228146412125
YOR111W	GO:0065007	2	0.55054079647555
YDL156W	GO:0065007	3	0.538739677449776
YLR454W	GO:0065007	4	0.536256826967591
YDL176W	GO:0065007	5	0.520591162462524
YJL132W	GO:0065007	6	0.51489531436969
YOR093C	GO:0065007	7	0.498043476149606
YKL219W	GO:0065007	8	0.491287776258869
YER140W	GO:0065007	9	0.469228255292656
YNR069C	GO:0065007	10	0.469147259564426
YGL128C	GO:0016070	1	0.965638721536881
YBL104C	GO:0016070	2	0.908851091068985
YHR156C	GO:0016070	3	0.894345594525394
YHR202W	GO:0016070	4	0.657460595884593
YNR024W	GO:0016070	5	0.572030003893549
YNR068C	GO:0016070	6	0.494409633682416
YMR233W	GO:0016070	7	0.491608788088611
YPL064C	GO:0016070	8	0.489979252881936
YIL108W	GO:0016070	9	0.487987791542381
YDR482C	GO:0016070	10	0.480181083379152
YGR126W	GO:0044249	1	0.963938213788207
YML056C	GO:0044249	2	0.917607468592986
YLL023C	GO:0044249	3	0.90132788384572
YDL053C	GO:0044249	4	0.874325275667588
YIL043C	GO:0044249	5	0.850798423072851
YOR086C	GO:0044249	6	0.79750192095545
YBR025C	GO:0044249	7	0.701816492690515
YJR107W	GO:0044249	8	0.688485456731638
YPL216W	GO:0044249	9	0.682510367068614
YJR138W	GO:0044249	10	0.63842906182291
YGR126W	GO:0044267	1	0.94776972789367
YLL023C	GO:0044267	2	0.901541902630176
YML056C	GO:0044267	3	0.865654014887628
YIL043C	GO:0044267	4	0.834421188056945
YDL053C	GO:0044267	5	0.813011101090222
YOR086C	GO:0044267	6	0.795482779230265
YPL216W	GO:0044267	7	0.725381367989625
YML072C	GO:0044267	8	0.673731718993258
YJR107W	GO:0044267	9	0.654278386507746
YDR036C	GO:0044267	10	0.624962395214375
YDL156W	GO:0006996	1	0.670487687898788
YCR087C-A	GO:0006996	2	0.606841740308367
YNR024W	GO:0006996	3	0.57785744596257
YOR227W	GO:0006996	4	0.559678534897538
YNL215W	GO:0006996	5	0.528481687268583
YGR110W	GO:0006996	6	0.513418069622167
YNL208W	GO:0006996	7	0.51101501437891
YER092W	GO:0006996	8	0.481556874646497
YMR102C	GO:0006996	9	0.479252383632235
YER048C	GO:0006996	10	0.4760493072786
YGR126W	GO:0019538	1	0.954459683331598
YLL023C	GO:0019538	2	0.906466177024901
YML056C	GO:0019538	3	0.859450549923122
YIL043C	GO:0019538	4	0.843177036309191
YDL053C	GO:0019538	5	0.82127761705639
YOR086C	GO:0019538	6	0.80749880974999
YPL216W	GO:0019538	7	0.753980750847344
YJR107W	GO:0019538	8	0.686424278474221
YML072C	GO:0019538	9	0.684942943780068
YDR036C	GO:0019538	10	0.644803323767085
YGR126W	GO:0009059	1	0.96395552376395
YLL023C	GO:0009059	2	0.885370514990026
YML056C	GO:0009059	3	0.870959181234932
YDL053C	GO:0009059	4	0.84244131251616
YIL043C	GO:0009059	5	0.831968982904703
YOR086C	GO:0009059	6	0.766668408320304
YJR107W	GO:0009059	7	0.715162569847097
YBR025C	GO:0009059	8	0.672753791406004
YJR138W	GO:0009059	9	0.64928905520049
YML072C	GO:0009059	10	0.633556935338353
YGR126W	GO:0044260	1	0.952302584373023
YLL023C	GO:0044260	2	0.907932627446875
YML056C	GO:0044260	3	0.864964848467601
YIL043C	GO:0044260	4	0.844201966920806
YDL053C	GO:0044260	5	0.823730898444737
YOR086C	GO:0044260	6	0.809936955027906
YPL216W	GO:0044260	7	0.750200011963279
YML072C	GO:0044260	8	0.697866994408249
YJR107W	GO:0044260	9	0.682898543693333
YDR036C	GO:0044260	10	0.641110690835327
YML056C	GO:0010467	1	0.984552496209437
YGR126W	GO:0010467	2	0.97945459230742
YLL023C	GO:0010467	3	0.925223507656977
YDL053C	GO:0010467	4	0.914419188955034
YIL043C	GO:0010467	5	0.855192973396124
YCR087C-A	GO:0010467	6	0.853206792714703
YGL128C	GO:0010467	7	0.820001708931415
YOR086C	GO:0010467	8	0.782964548907432
YJR138W	GO:0010467	9	0.766466849294194
YBL104C	GO:0010467	10	0.763914067959719
YGR126W	GO:0009058	1	0.9726757754901
YML056C	GO:0009058	2	0.906994758562651
YLL023C	GO:0009058	3	0.905240006634677
YDL053C	GO:0009058	4	0.878460281862125
YIL043C	GO:0009058	5	0.875947951741396
YOR086C	GO:0009058	6	0.819679176697089
YJR138W	GO:0009058	7	0.792201794546878
YJR107W	GO:0009058	8	0.781341639306818
YBR025C	GO:0009058	9	0.741518491893826
YDR036C	GO:0009058	10	0.700677641799136
YDL156W	GO:0016043	1	0.687342712346785
YCR087C-A	GO:0016043	2	0.664783444374385
YNL208W	GO:0016043	3	0.614665579508185
YNR024W	GO:0016043	4	0.59386749595267
YER048C	GO:0016043	5	0.584297134307626
YJL131C	GO:0016043	6	0.574998950887578
YOR227W	GO:0016043	7	0.569087319128003
YGR110W	GO:0016043	8	0.560795070532139
YNL215W	GO:0016043	9	0.551327823659757
YER041W	GO:0016043	10	0.547487725412346
YGL128C	GO:0006139	1	0.950044851310202
YBL104C	GO:0006139	2	0.942370674862314
YHR156C	GO:0006139	3	0.883708671388112
YHR202W	GO:0006139	4	0.661387310837807
YDL156W	GO:0006139	5	0.648946883357509
YNR024W	GO:0006139	6	0.634864198514354
YNR068C	GO:0006139	7	0.606412635096074
YDR482C	GO:0006139	8	0.577972959425243
YMR102C	GO:0006139	9	0.554536567195153
YJR030C	GO:0006139	10	0.548530141788936
YGL128C	GO:0043283	1	0.938666977973034
YBL104C	GO:0043283	2	0.883276694223131
YHR156C	GO:0043283	3	0.864605071351688
YMR191W	GO:0043283	4	0.766371813497947
YPR106W	GO:0043283	5	0.764827530635445
YBR025C	GO:0043283	6	0.739592957022719
YCR076C	GO:0043283	7	0.735024170651765
YNR024W	GO:0043283	8	0.718266163393955
YDL156W	GO:0043283	9	0.714732065111675
YLR177W	GO:0043283	10	0.703405223040927
YGR126W	GO:0043170	1	0.981704488992977
YML056C	GO:0043170	2	0.980066033715769
YLL023C	GO:0043170	3	0.941860669124913
YCR087C-A	GO:0043170	4	0.931023785455545
YDL053C	GO:0043170	5	0.9239204463165
YIL043C	GO:0043170	6	0.923649763526551
YPL216W	GO:0043170	7	0.898992440256382
YOR086C	GO:0043170	8	0.881525046491923
YKL023W	GO:0043170	9	0.880057884741847
YGL128C	GO:0043170	10	0.87412152426747
YML056C	GO:0044238	1	0.980004571430397
YGR126W	GO:0044238	2	0.978229938592816
YLL023C	GO:0044238	3	0.930414503139117
YCR087C-A	GO:0044238	4	0.930322831770544
YIL043C	GO:0044238	5	0.9262383960112
YDL053C	GO:0044238	6	0.924802849926338
YOR086C	GO:0044238	7	0.903250455776273
YPL216W	GO:0044238	8	0.901737123406315
YBL104C	GO:0044238	9	0.890762172625235
YGL128C	GO:0044238	10	0.888638655499438
YGR126W	GO:0044237	1	0.980218229887889
YML056C	GO:0044237	2	0.980001740103245
YIL043C	GO:0044237	3	0.943085435331776
YDL053C	GO:0044237	4	0.930506266183838
YLL023C	GO:0044237	5	0.921418022171543
YCR087C-A	GO:0044237	6	0.913693612617173
YOR086C	GO:0044237	7	0.909387707741882
YBL104C	GO:0044237	8	0.904645786605068
YPL216W	GO:0044237	9	0.89830792598399
YGL128C	GO:0044237	10	0.893353592781018
YML056C	GO:0008152	1	0.981694789449092
YGR126W	GO:0008152	2	0.981145629078348
YIL043C	GO:0008152	3	0.947588468812928
YLL023C	GO:0008152	4	0.93507817195151
YDL053C	GO:0008152	5	0.933956547947244
YCR087C-A	GO:0008152	6	0.929764864430385
YPL216W	GO:0008152	7	0.917137157863097
YOR086C	GO:0008152	8	0.915958828968542
YBL104C	GO:0008152	9	0.907935301017638
YKL023W	GO:0008152	10	0.906587311566659
YGR126W	GO:0009987	1	0.995884790135465
YJR138W	GO:0009987	2	0.995813477810257
YML056C	GO:0009987	3	0.995789836067911
YCR087C-A	GO:0009987	4	0.99014369776445
YBR025C	GO:0009987	5	0.989506827414037
YDL053C	GO:0009987	6	0.988514391401603
YLL023C	GO:0009987	7	0.987546243094125
YBL104C	GO:0009987	8	0.984302878532715
YMR086W	GO:0009987	9	0.983049040435576
YIL043C	GO:0009987	10	0.98199716484596
